# Supplementary material for: Single-cell analysis identifies the CNP/GC-B/cGMP axis as marker and regulator of modulated VSMCs in atherosclerosis
Source: Nat Commun. 2025 Jan 15;16:429. doi: 10.1038/s41467-024-55687-9 (PMC11735800; doi:10.1038/s41467-024-55687-9)
Supplement: Supplementary file 7 — Source Data [file 41467_2024_55687_MOESM7_ESM.xlsx]

## Sheet: Figure 1a
Figure 1a
Blue labels indicate lanes and detected proteins that are shown in the respective figure of the manuscript. Red lines indicate the cut edges of each membrane piece (the individual pieces were re-assembled for documentation). For optimal detection of each protein, an exposure time series was recorded. An image with medium exposure time is shown. Note that the "Control" and "GC-B smko" sample are s…

## Sheet: Figure 1b
Figure 1b
ANP (left)									CNP (middle)									DEA/NO (right)
Sample traces from measurement t = 3500 s - 4200 s (shown in bold)									Sample traces from measurement t = 3500 s - 4200 s (shown in bold)									Sample traces from measurement t = 3200 s - 3900 s (shown in bold)
Mean and standard error of the mean (SEM) were calculated from the signal traces of 20 cells									Mean and standard error of the mean (SEM) were calculated from the signal traces of 33 cells									Mean and standard error of the mean (SEM) were calculated from the signal traces of 42 cells
Time	Mean R ~ [cGMP]	SEM R ~ [cGMP]	Mean F480	SEM F480	Mean F535	SEM F535	Drug		Time	Mean R ~ [cGMP]	SEM R ~ [cGMP]	Mean F480	SEM F480	Mean F535	SEM F535	Drug		Time	Mean R ~ [cGMP]	SEM R ~ [cGMP]	Mean F480	SEM F480	Mean F535	SEM F535	Drug
[sec]	[% change]								[sec]	[% change]								[sec]	[% change]
0	-0.01415	0.00409	-0.0181	0.00348	-0.004	0.00204			0	0.0023	0.00444	0.02581	0.00371	0.02343	0.00246			0	-0.05039	0.01326	-0.07862	0.01377	-0.03178	0.00546
5	0.00706	0.00366	0.01586	0.00411	0.00869	0.00247			5	0.02735	0.00295	0.01173	0.00301	-0.01539	0.00161			5	-0.04443	0.00701	-0.03428	0.00636	0.00901	0.00246
10	-0.00398	0.0037	0.01319	0.00408	0.01726	0.00359			10	-0.00527	0.00326	0.00676	0.00242	0.01202	0.00206			10	-0.10425	0.01505	-0.09811	0.01473	0.00552	0.00185
15	-0.00859	0.00259	0.00824	0.00232	0.01695	0.00195			15	0.01406	0.00233	0.00495	0.00212	-0.00917	0.00122			15	-0.13621	0.01818	-0.10971	0.01721	0.03089	0.00352
20	-0.01668	0.00357	-0.00406	0.00299	0.01284	0.0022			20	0.03965	0.00359	0.03065	0.00299	-0.00877	0.00178			20	-0.06631	0.00615	-0.024	0.00344	0.04429	0.00417
25	0.0187	0.00435	0.02104	0.00465	0.00225	0.00236			25	0.02298	0.00218	0.01506	0.00211	-0.00793	0.00149			25	-0.05863	0.00788	-0.03916	0.00705	0.01917	0.00249
30	0.00609	0.00212	0.00261	0.00254	-0.00352	0.00185			30	0.03555	0.00314	0.0248	0.00283	-0.0105	0.00225			30	0.11486	0.01261	0.04142	0.00625	-0.06513	0.00651
35	0.01116	0.00373	-0.00564	0.00284	-0.01658	0.00242			35	-0.00494	0.00281	-0.000417714	0.00175	0.00445	0.0017			35	-0.00742	0.01052	-0.08974	0.01224	-0.08506	0.00762
40	-0.00529	0.00349	-0.01671	0.00397	-0.01157	0.00159			40	-0.00597	0.00177	0.00168	0.00146	0.00753	0.00166			40	-0.03031	0.00858	-0.04943	0.0087	-0.02159	0.00298
45	0.02694	0.00369	0.0272	0.00327	0.00022461	0.00169			45	-0.03538	0.0035	-0.01469	0.00213	0.02145	0.00238			45	0.07856	0.00856	0.0287	0.00505	-0.04679	0.00512
50	0.02073	0.00284	0.01909	0.0024	-0.00164	0.00126			50	-0.000989366	0.00264	-0.00425	0.00211	-0.00341	0.00136			50	0.06816	0.00874	0.02472	0.00533	-0.04132	0.00476
55	0.01747	0.00426	0.0168	0.00369	-0.000670562	0.00131			55	0.01877	0.00289	0.04035	0.00412	0.02096	0.00292			55	0.00492	0.00512	-0.03849	0.00647	-0.045	0.0048
60	0.03298	0.00486	0.0271	0.00398	-0.00565	0.00225			60	-0.04489	0.00447	-0.0287	0.00323	0.01699	0.00237			60	0.00873	0.00476	-0.02014	0.00508	-0.0304	0.00324
65	0.01335	0.00343	0.00732	0.00284	-0.00598	0.00159			65	0.01399	0.00206	0.00463	0.00162	-0.00939	0.00151			65	0.00835	0.00354	0.0072	0.00365	-0.00308	0.00132
70	0.0091	0.00302	0.02216	0.0031	0.01289	0.00174			70	-0.0367	0.00378	-0.03136	0.00285	0.00546	0.00137			70	0.07098	0.01104	0.06604	0.01008	-0.00617	0.00212
75	-0.00939	0.00336	-0.00709	0.00255	0.00232	0.00153			75	-0.0319	0.00367	0.0176	0.00274	0.05127	0.00411			75	-0.08424	0.00928	-0.03918	0.00676	0.04882	0.00471
80	-0.00471	0.00352	-0.02019	0.00338	-0.01556	0.00241			80	-0.01791	0.00235	-0.00168	0.0019	0.01638	0.00174			80	0.00852	0.00363	-0.00373	0.00296	-0.01388	0.00225
85.0001	-0.00305	0.0029	-0.00179	0.00221	0.00124	0.00151			85.0001	-0.02323	0.00254	-0.02445	0.00269	-0.00146	0.00113			85.0001	0.05298	0.0088	0.04695	0.00804	-0.00742	0.00192
90.0001	0.01211	0.0029	0.01112	0.00276	-0.00102	0.00154			90.0001	0.01553	0.00299	0.0158	0.00216	0.000135631	0.00144			90.0001	-0.13902	0.01868	-0.13233	0.01852	0.00616	0.00186
95.0001	-0.01269	0.00454	-0.02951	0.00554	-0.01715	0.0028			95.0001	-0.000401823	0.00225	0.00891	0.00229	0.0091	0.00117			95.0001	0.02431	0.00455	0.00476	0.00357	-0.02074	0.00238
100	0.00664	0.00256	-0.01016	0.00246	-0.01673	0.00182			100	-0.00266	0.00168	0.00677	0.00115	0.00928	0.00128			100	-0.05005	0.00491	-0.00589	0.00206	0.04528	0.00431
105	-0.03034	0.00447	-0.02921	0.00409	0.00116	0.00189			105	0.0148	0.00242	0.02671	0.00282	0.01152	0.00154			105	0.05889	0.01157	0.07181	0.01275	0.00999	0.00242
110	-0.0313	0.00591	-0.03694	0.0074	-0.00605	0.00265			110	0.01147	0.0029	0.00522	0.00173	-0.00628	0.0017			110	0.03661	0.00568	0.01629	0.00418	-0.02111	0.00282
115	-0.02342	0.00363	0.01123	0.00317	0.03553	0.00301			115	-0.0058	0.00215	0.01067	0.0024	0.01638	0.00207			115	0.06675	0.00675	0.04395	0.00532	-0.0229	0.00238
120	0.02167	0.00597	0.03263	0.00575	0.01073	0.00206			120	-0.01354	0.00231	-0.00627	0.00161	0.00723	0.00151			120	-0.21233	0.02588	-0.17923	0.02557	0.04483	0.00503
125	-0.00878	0.00354	0.00216	0.00288	0.01103	0.00173			125	0.00817	0.00254	0.01186	0.00228	0.00352	0.00194			125	0.07977	0.01216	0.08108	0.01192	-0.000506254	0.00246
130	-0.03457	0.00445	-0.04453	0.0055	-0.01047	0.00223			130	-0.00394	0.00234	0.00813	0.00238	0.01192	0.00144			130	-0.03151	0.00469	-0.01428	0.00313	0.0162	0.00234
135	-0.0108	0.00324	-0.00815	0.00257	0.00267	0.00174			135	0.00262	0.00237	-0.00996	0.00211	-0.01271	0.00166			135	-0.05286	0.0102	-0.05433	0.00991	-0.00334	0.00171
140	0.01374	0.00281	-0.00569	0.00269	-0.0192	0.00203			140	0.00722	0.00201	0.000427659	0.00139	-0.0069	0.00134			140	0.05228	0.00855	0.03829	0.00759	-0.01485	0.00264
145	0.00842	0.00308	0.00458	0.00256	-0.00382	0.00206			145	-0.01673	0.00217	-0.01274	0.00222	0.00385	0.000925196			145	0.07569	0.01059	0.06256	0.01078	-0.01415	0.00177
150	-0.02434	0.00466	-0.02578	0.00399	-0.00145	0.00206			150	-0.02245	0.00259	-0.01747	0.00221	0.00493	0.00128			150	0.08729	0.0139	0.09757	0.01417	0.00758	0.00268
155	-0.02841	0.0051	-0.04247	0.00626	-0.0146	0.00314			155	0.03424	0.00418	0.0287	0.00316	-0.00543	0.00149			155	-0.01677	0.00546	0.05819	0.00793	0.07457	0.00711
160	0.01951	0.00475	0.00904	0.00342	-0.0102	0.00259			160	0.03303	0.00416	0.02887	0.00311	-0.00408	0.00189			160	0.05223	0.00712	-0.01854	0.00393	-0.06755	0.00665
165	-0.01768	0.00351	-0.02504	0.00399	-0.00756	0.0021			165	-0.03786	0.00574	-0.13017	0.00923	-0.09604	0.00829			165	-0.07945	0.00741	0.02739	0.00428	0.1172	0.01107
170	0.00203	0.00371	-0.0042	0.00339	-0.00621	0.00246			170	0.02594	0.00568	-0.04957	0.00408	-0.0729	0.00637			170	0.05152	0.00773	0.06817	0.00895	0.01366	0.00251
175	0.01339	0.00448	0.01898	0.00437	0.00549	0.00184	ANP 1 nM		175	-0.0154	0.00187	-0.00416	0.00175	0.01122	0.0014			175	0.07646	0.01535	0.12888	0.01915	0.04559	0.00445
180	-0.01885	0.00387	-0.00948	0.00328	0.00954	0.00162	ANP 1 nM		180	-0.0017	0.00211	-0.000178989	0.00217	0.00133	0.00143			180	0.08631	0.01686	0.11522	0.0193	0.02399	0.00323
185	-0.01226	0.0035	-0.01493	0.00286	-0.00272	0.00155	ANP 1 nM		185	0.0086	0.00293	0.01329	0.00266	0.00451	0.00183			185	-0.02903	0.00734	0.07718	0.01125	0.10813	0.01009
190	0.00108	0.00445	0.02184	0.00476	0.02071	0.00261	ANP 1 nM		190	-0.02451	0.00334	-0.03132	0.00292	-0.00709	0.00212			190	-0.10906	0.01581	-0.10874	0.01562	-0.00139	0.00241
195	-0.01316	0.0039	-0.02166	0.00323	-0.00861	0.00203	ANP 1 nM		195	-0.02532	0.00235	-0.00239	0.00163	0.0234	0.00191			195	-0.12189	0.01255	-0.07195	0.01062	0.05719	0.00568
200	-0.00183	0.00383	0.000432904	0.00246	0.00234	0.00261	ANP 1 nM		200	-0.0164	0.00214	0.00425	0.00215	0.02082	0.0018			200	0.05654	0.00774	0.03349	0.00609	-0.02323	0.00255
205	0.0144	0.00296	-0.0013	0.00285	-0.01552	0.00185	ANP 1 nM		205	-0.00949	0.00265	0.0079	0.00204	0.01745	0.00229			205	-0.022	0.00478	-0.00824	0.00389	0.01244	0.00301
210	0.02341	0.00613	0.00387	0.00538	-0.01906	0.00211	ANP 1 nM		210	-0.02146	0.00167	0.00111	0.00181	0.02288	0.00182			210	-0.07697	0.01485	-0.10937	0.01589	-0.03834	0.00404
215	0.01347	0.00422	0.00648	0.00285	-0.00684	0.00198	ANP 1 nM		215	0.00114	0.00305	-0.00512	0.00195	-0.00632	0.00216	CNP 1 nM		215	-0.01268	0.0087	-0.05488	0.00982	-0.04502	0.00388	DEA/NO 1 nM
220	-0.01038	0.00781	-0.01867	0.00634	-0.00819	0.00272	ANP 1 nM		220	-0.02712	0.0022	0.00459	0.00251	0.03242	0.00209	CNP 1 nM		220	0.11439	0.01177	0.04739	0.00572	-0.0597	0.00593	DEA/NO 1 nM
225	0.00485	0.00833	-0.00182	0.00596	-0.00632	0.00318	ANP 1 nM		225	0.02685	0.00455	0.01461	0.00294	-0.01189	0.00219	CNP 1 nM		225	-0.09269	0.01175	-0.05162	0.0097	0.04545	0.00536	DEA/NO 1 nM
230	0.0472	0.00862	0.0151	0.00524	-0.0302	0.00409	ANP 1 nM		230	0.00594	0.00327	0.01095	0.00247	0.00491	0.00224	CNP 1 nM		230	-0.05252	0.00582	0.02525	0.00425	0.08166	0.00804	DEA/NO 1 nM
235	0.06601	0.00848	0.02811	0.00463	-0.03504	0.00436	ANP 1 nM		235	0.01087	0.00316	0.01686	0.00293	0.00578	0.00186	CNP 1 nM		235	0.00342	0.00386	-0.00188	0.00382	-0.0071	0.0025	DEA/NO 1 nM
240	0.06668	0.01154	0.0174	0.00654	-0.0454	0.00457	ANP 1 nM		240	-0.02673	0.00234	-0.03084	0.00215	-0.00437	0.00204	CNP 1 nM		240	-0.02653	0.00559	0.02475	0.00564	0.05145	0.00613	DEA/NO 1 nM
245	0.03927	0.01414	0.01116	0.00776	-0.0256	0.00624	ANP 1 nM		245	-0.03043	0.00293	-0.01654	0.00241	0.0142	0.00169	CNP 1 nM		245	0.02931	0.00482	0.03234	0.00472	0.00111	0.00224	DEA/NO 1 nM
250	0.09681	0.01348	0.03805	0.00686	-0.0524	0.00552	ANP 1 nM		250	0.00699	0.00411	0.0056	0.00284	-0.00139	0.00222	CNP 1 nM		250	0.089	0.01483	0.08042	0.01475	-0.00977	0.00188	DEA/NO 1 nM
255	0.02129	0.01883	-0.00807	0.01162	-0.02645	0.00722	ANP 1 nM		255	-0.03748	0.00297	-0.00484	0.00232	0.03388	0.00291	CNP 1 nM		255	0.05962	0.00775	0.000939339	0.00544	-0.05629	0.00485	DEA/NO 1 nM
260	0.09461	0.0166	0.04593	0.00817	-0.04252	0.00741	ANP 1 nM		260	-0.0062	0.00318	-0.01399	0.00218	-0.00791	0.00215	CNP 1 nM		260	0.0089	0.00403	-0.00282	0.00321	-0.01332	0.00244	DEA/NO 1 nM
265	0.03844	0.02112	0.0178	0.01121	-0.01645	0.00932	ANP 1 nM		265	-0.01233	0.003	-0.0108	0.00205	0.00148	0.00222	CNP 1 nM		265	-0.02735	0.00893	-0.0655	0.00996	-0.04156	0.00354	DEA/NO 1 nM
270	0.06413	0.02125	0.02399	0.0114	-0.03458	0.00868	ANP 1 nM		270	0.00894	0.00393	-0.00188	0.00287	-0.01072	0.00261	CNP 1 nM		270	-0.05281	0.01021	-0.07596	0.01072	-0.02662	0.00309	DEA/NO 1 nM
275	0.09574	0.02007	0.04212	0.00961	-0.046	0.00886	ANP 1 nM		275	0.00117	0.00339	-0.00809	0.00282	-0.00934	0.00226	CNP 1 nM		275	-0.10039	0.01473	-0.08643	0.01382	0.0148	0.00353	DEA/NO 1 nM
280	0.1414	0.02264	0.04043	0.01108	-0.08544	0.00835	ANP 1 nM		280	0.04038	0.00524	0.02974	0.00372	-0.01016	0.00242	CNP 1 nM		280	-0.02488	0.00569	-0.02654	0.00504	-0.00336	0.0026	DEA/NO 1 nM
285	0.09343	0.02286	0.04051	0.0118	-0.04491	0.00921	ANP 1 nM		285	-0.00669	0.00238	0.00292	0.00224	0.00952	0.00188	CNP 1 nM		285	-0.05483	0.00975	-0.03599	0.0095	0.01841	0.00376	DEA/NO 1 nM
290	0.12349	0.02226	0.06048	0.0106	-0.05265	0.00958	ANP 1 nM		290	0.0048	0.00358	0.00139	0.00281	-0.00348	0.00205	CNP 1 nM		290	0.04009	0.00873	0.01007	0.00564	-0.02974	0.00385	DEA/NO 1 nM
295	0.13646	0.02204	0.05433	0.01082	-0.06917	0.00883	ANP 1 nM		295	0.00985	0.00364	-0.00422	0.00232	-0.01392	0.00264	CNP 1 nM		295	0.15754	0.01784	0.07246	0.01058	-0.07203	0.00654	DEA/NO 1 nM
300	0.06301	0.02566	0.00834	0.01439	-0.04702	0.01005			300	0.00628	0.00276	0.00139	0.00264	-0.00501	0.00207	CNP 1 nM		300	-0.11072	0.01326	-0.07569	0.01139	0.03952	0.00445	DEA/NO 1 nM
305	0.11444	0.02185	0.0667	0.01058	-0.03935	0.00975			305	0.01794	0.00362	0.01316	0.00212	-0.0047	0.00247	CNP 1 nM		305	0.00599	0.00567	-0.03272	0.00612	-0.04021	0.00399	DEA/NO 1 nM
310	0.13393	0.0242	0.04959	0.01227	-0.07081	0.00914			310	-0.00792	0.00351	0.00152	0.00266	0.00949	0.00268	CNP 1 nM		310	0.15304	0.01758	0.05959	0.00876	-0.07901	0.00713	DEA/NO 1 nM
315	0.11906	0.0244	0.02852	0.0127	-0.07729	0.00912			315	0.00715	0.00376	-0.00186	0.00265	-0.00898	0.00221	CNP 1 nM		315	0.03257	0.0044	0.00145	0.00337	-0.03168	0.00325	DEA/NO 1 nM
320	0.09992	0.02581	0.01071	0.01479	-0.07744	0.00877			320	0.04813	0.00519	0.01526	0.00303	-0.03116	0.00332	CNP 1 nM		320	-0.06566	0.0117	-0.05107	0.01107	0.01426	0.00338	DEA/NO 1 nM
325	0.11946	0.02181	0.06722	0.01091	-0.04338	0.00938			325	-0.00154	0.00355	-0.02233	0.00265	-0.02083	0.00282	CNP 1 nM		325	-0.06924	0.01954	-0.11946	0.0199	-0.05775	0.00525	DEA/NO 1 nM
330	0.1135	0.02016	0.04425	0.00966	-0.05932	0.0088			330	0.02513	0.00444	-0.00445	0.00254	-0.02874	0.00286	CNP 1 nM		330	0.01523	0.00415	0.02751	0.00421	0.01031	0.00302	DEA/NO 1 nM
335	0.14267	0.01994	0.06748	0.00963	-0.06318	0.00843			335	-0.002	0.00399	-0.00198	0.00241	8.0489e-05	0.00268	CNP 1 nM		335	0.07651	0.01359	0.13098	0.01869	0.04729	0.00595	DEA/NO 1 nM
340	0.1175	0.02161	0.03424	0.01206	-0.0719	0.00756			340	0.04761	0.00555	0.00963	0.00278	-0.03593	0.00363			340	-0.02245	0.01167	-0.07056	0.01207	-0.05126	0.00448
345	0.1312	0.01939	0.06538	0.00957	-0.05566	0.00821			345	-0.00187	0.00388	0.00102	0.00262	0.00294	0.00287			345	0.11969	0.01375	0.03779	0.00748	-0.07241	0.00638
350	0.10402	0.01853	0.04937	0.00966	-0.04724	0.00758			350	-0.00319	0.00513	-0.02111	0.0036	-0.01782	0.00329			350	0.11781	0.01678	0.11572	0.01807	-0.00432	0.00253
355	0.1232	0.01826	0.04261	0.00925	-0.06966	0.00722			355	-0.00793	0.00554	-0.00571	0.00292	0.00256	0.00347			355	-0.07932	0.01396	-0.08077	0.01387	-0.00344	0.00335
360	0.116	0.01718	0.05508	0.00827	-0.05251	0.00766			360	-0.01352	0.00525	0.000126821	0.00335	0.01412	0.00391			360	0.00755	0.00543	-0.01486	0.00561	-0.02394	0.00375
365	0.09737	0.01745	0.03518	0.00947	-0.05476	0.00694			365	0.01359	0.00531	0.01197	0.00262	-0.00122	0.00403			365	-0.05346	0.01305	-0.06729	0.01273	-0.01638	0.00306
370	0.05272	0.02073	-0.02214	0.01354	-0.06903	0.00644			370	0.03648	0.00533	0.02545	0.00352	-0.01046	0.00327			370	-0.15431	0.02383	-0.17853	0.0236	-0.03158	0.00341
375	0.09403	0.01521	0.03222	0.00837	-0.05512	0.00573			375	0.0429	0.00559	0.01779	0.00298	-0.02375	0.00366			375	-0.01836	0.00542	0.03091	0.00308	0.04947	0.00666
380	0.02338	0.01897	-0.0238	0.01247	-0.04418	0.00608			380	0.01304	0.00592	-0.000676815	0.00334	-0.01317	0.00379			380	0.02064	0.00839	-0.04062	0.00934	-0.06189	0.0056
385	0.0819	0.01464	0.00789	0.0095	-0.06744	0.00469			385	0.0421	0.00653	-0.00361	0.00352	-0.04334	0.00441			385	0.06295	0.00564	0.02634	0.00445	-0.03591	0.00332
390	0.02087	0.01598	-0.00745	0.01006	-0.02617	0.00587			390	0.04519	0.00573	0.01277	0.00318	-0.03069	0.00371			390	-0.05134	0.01482	-0.11884	0.01589	-0.07437	0.00632
395	0.04484	0.0143	-0.00557	0.00955	-0.04726	0.00472			395	0.03096	0.00664	0.00479	0.00349	-0.02488	0.00402			395	0.11322	0.01445	0.08502	0.0123	-0.02639	0.00328
400	0.07968	0.01068	0.03381	0.00605	-0.04178	0.00467			400	0.00327	0.00597	-0.01753	0.00387	-0.02046	0.00331			400	0.16343	0.01664	0.00761	0.00289	-0.12925	0.01115
405	0.02271	0.01328	-0.01067	0.00869	-0.03166	0.00476			405	0.04709	0.00609	0.0249	0.00326	-0.02079	0.00395			405	-0.03558	0.01037	-0.06649	0.01118	-0.03444	0.00333
410	0.06204	0.01005	0.01941	0.00542	-0.03945	0.00463			410	0.05996	0.00644	0.05572	0.005	-0.00371	0.00416			410	0.04892	0.00587	0.03073	0.00513	-0.01894	0.00314
415	0.05356	0.00937	0.01179	0.00593	-0.03915	0.00432			415	0.06007	0.00613	0.02698	0.003	-0.0308	0.00389			415	0.0427	0.00587	0.01851	0.00488	-0.0248	0.00264
420	0.03238	0.01117	-0.01351	0.008	-0.04392	0.00389			420	0.01714	0.00646	0.00508	0.00302	-0.01128	0.00432			420	-0.04755	0.00984	-0.02848	0.00899	0.01878	0.00412
425	0.06715	0.0082	0.02831	0.00485	-0.036	0.00366			425	0.00281	0.0064	-0.00614	0.0033	-0.0084	0.00423			425	-0.0306	0.0061	-0.03734	0.00575	-0.00871	0.00226
430	0.01618	0.00989	-0.01196	0.00683	-0.02719	0.00394			430	0.05338	0.00652	0.01865	0.00318	-0.0325	0.0039			430	0.00507	0.01036	-0.05279	0.01163	-0.06009	0.00483
435	0.06084	0.00794	0.00804	0.00479	-0.04938	0.00412			435	0.04862	0.00623	0.01403	0.00301	-0.0325	0.00424			435	-0.02992	0.01257	-0.08596	0.01368	-0.06057	0.0051
440	0.05178	0.00634	0.01972	0.00353	-0.03012	0.00463			440	0.00369	0.00662	-0.01235	0.00345	-0.01541	0.00433			440	-0.01666	0.00884	-0.05661	0.01006	-0.04296	0.00418
445	0.03315	0.00735	0.00392	0.0045	-0.02796	0.00361			445	0.01825	0.00709	0.00233	0.00332	-0.01495	0.0045			445	0.02962	0.00839	0.01596	0.00734	-0.01457	0.00394
450	-0.00237	0.00862	-0.01191	0.00578	-0.00909	0.00435			450	0.06912	0.00628	0.03404	0.0037	-0.03247	0.00373			450	0.01512	0.00554	-0.03702	0.0062	-0.05295	0.0049
455	0.02083	0.00676	-0.00426	0.00473	-0.02433	0.00368			455	0.01898	0.00798	-0.02456	0.00496	-0.04215	0.00398			455	-0.11644	0.01699	-0.10039	0.01619	0.01766	0.00394
460	0.08552	0.00814	0.04466	0.00622	-0.0374	0.00343			460	0.05081	0.00688	0.01967	0.0035	-0.02905	0.00437			460	0.19346	0.02046	0.07605	0.01216	-0.09613	0.00718
465	0.01371	0.00657	-0.01886	0.00518	-0.03195	0.00361			465	0.0174	0.00634	-0.000766714	0.00385	-0.01744	0.00399			465	-0.05918	0.01252	-0.06862	0.01166	-0.01126	0.00335
470	0.00901	0.00697	-0.01391	0.00461	-0.02238	0.00413			470	0.03196	0.00633	0.02496	0.00403	-0.00636	0.00428			470	0.08224	0.01161	0.05195	0.00983	-0.0292	0.00343
475	0.0179	0.00681	-0.00339	0.00377	-0.02053	0.00418			475	0.06474	0.00769	0.00608	0.00324	-0.05427	0.00491			475	-0.08414	0.01355	-0.09178	0.013	-0.00983	0.00276
480	0.0076	0.00758	-0.0272	0.00476	-0.03415	0.00409			480	0.03493	0.00516	0.02882	0.00404	-0.00568	0.00429			480	-0.10163	0.02018	-0.12155	0.01971	-0.02425	0.00341
485	0.03358	0.00646	0.00808	0.00442	-0.02442	0.00373			485	0.02026	0.00528	-0.00358	0.00286	-0.02305	0.00382			485	-0.01756	0.0068	-0.04587	0.00652	-0.03046	0.00327
490	0.03953	0.0079	0.00961	0.00538	-0.02845	0.00374			490	0.03528	0.0056	0.01208	0.00318	-0.02205	0.00413			490	0.00597	0.00499	0.01314	0.00564	0.00537	0.00405
495	-0.00204	0.00747	-0.01133	0.00463	-0.00887	0.00453			495	0.03037	0.00458	0.02089	0.00381	-0.00903	0.00424			495	0.01328	0.00845	0.05643	0.01101	0.04077	0.00672
500	0.03535	0.00572	-0.00167	0.00403	-0.03557	0.00378			500	0.07384	0.00638	0.03335	0.00403	-0.03737	0.00386			500	0.06709	0.01079	0.06466	0.0095	-0.00365	0.00341
505	0.00784	0.0067	-0.01146	0.00402	-0.01881	0.00402			505	0.02915	0.00597	-0.01545	0.00353	-0.04291	0.00437			505	-0.21951	0.02729	-0.18687	0.02626	0.04779	0.0075
510	0.04653	0.00735	0.02424	0.00445	-0.02089	0.00455			510	0.02122	0.00445	0.00832	0.00241	-0.01239	0.0039			510	-0.08636	0.01251	-0.09148	0.01106	-0.00633	0.00398
515	-0.04263	0.00786	-0.04067	0.00579	0.00249	0.00495			515	0.000123193	0.00524	-0.02142	0.00333	-0.02132	0.00345			515	0.06602	0.00658	0.01219	0.00449	-0.05164	0.00413
520	-0.03498	0.00733	-0.04913	0.00634	-0.0145	0.00362			520	-0.0128	0.00484	-0.01323	0.00297	-0.00021069	0.00359			520	0.07051	0.0097	0.04794	0.0084	-0.02246	0.00345
525	0.0135	0.00592	-0.0085	0.00348	-0.02141	0.00425			525	0.0598	0.00626	0.02149	0.00347	-0.03568	0.00437			525	0.0244	0.01121	-0.07332	0.01191	-0.09703	0.00755
530	-0.01594	0.00692	-0.04326	0.0052	-0.02742	0.00488			530	0.02133	0.00448	0.01653	0.00377	-0.00462	0.00358			530	-0.09638	0.017	-0.11522	0.01638	-0.02237	0.0031
535	0.01238	0.00696	0.000296655	0.00467	-0.0116	0.00417			535	0.01191	0.00613	-0.01968	0.0041	-0.03092	0.00363			535	0.03139	0.00593	-0.04634	0.00613	-0.07664	0.00575
540	-0.00191	0.009	-0.03308	0.00549	-0.03064	0.00473			540	0.05004	0.00528	0.02733	0.00367	-0.02145	0.00342			540	0.06163	0.00808	0.03501	0.00698	-0.02647	0.00359
545	0.02813	0.00703	0.01134	0.00433	-0.01597	0.00425			545	-0.01734	0.00453	-0.02851	0.00276	-0.01117	0.00368			545	0.27367	0.03544	0.10227	0.01614	-0.12628	0.0102
550	-0.02461	0.00575	-0.0391	0.00468	-0.01466	0.00423			550	-0.00382	0.0049	-0.01214	0.00298	-0.00816	0.00328			550	0.00951	0.00398	0.00108	0.00354	-0.01001	0.00319
555	0.01275	0.00748	-0.00209	0.00387	-0.01412	0.00497			555	0.00455	0.00444	-0.01164	0.00283	-0.01596	0.00348			555	0.02742	0.00562	0.02691	0.0053	-0.00198	0.00441
560	0.02252	0.00617	-0.008	0.00305	-0.02949	0.00436			560	-0.02023	0.00559	-0.03231	0.00333	-0.01199	0.00385			560	0.03964	0.00742	0.03845	0.00724	-0.00265	0.00435
565	0.05081	0.00961	0.01159	0.00491	-0.03654	0.00567			565	0.00808	0.00482	-0.0087	0.00303	-0.01645	0.00345			565	0.15077	0.01704	0.06183	0.01115	-0.07648	0.00609
570	-0.00753	0.00699	-0.03307	0.00443	-0.02532	0.00475			570	0.05268	0.00602	0.01908	0.00349	-0.03159	0.00367			570	-0.09822	0.01981	-0.12276	0.01954	-0.02957	0.00303
575	0.02079	0.00647	-0.02516	0.00314	-0.04454	0.00519			575	0.0268	0.00533	-0.00573	0.00318	-0.03141	0.0037			575	-0.10392	0.01499	-0.10256	0.01475	9.73883e-06	0.00424
580	-0.02419	0.00618	-0.03308	0.0034	-0.00876	0.00419			580	-0.00596	0.00466	-0.02326	0.00318	-0.01722	0.00369			580	-0.14467	0.02634	-0.17594	0.02551	-0.03892	0.00343
585	-0.00357	0.00725	-0.0092	0.00392	-0.00516	0.00476			585	0.01066	0.0041	0.00793	0.00344	-0.00267	0.00328			585	0.01585	0.00552	0.01056	0.00501	-0.0067	0.00402
590	-0.00316	0.00784	-0.01194	0.00394	-0.00817	0.00544			590	0.00982	0.00451	-0.00776	0.00335	-0.01729	0.00358			590	0.09915	0.01537	0.07466	0.01413	-0.02358	0.00371
595	-0.01094	0.00739	-0.02647	0.00375	-0.01512	0.00533			595	0.00642	0.00451	-0.00803	0.00315	-0.01421	0.00351			595	0.22209	0.0305	0.13067	0.02135	-0.07216	0.006
600	-0.01716	0.00565	-0.02804	0.00339	-0.01078	0.00426			600	-0.01824	0.00558	-0.02885	0.00316	-0.01042	0.00411			600	-0.0116	0.00951	-0.08661	0.011	-0.07809	0.00587
605	-0.04073	0.00788	-0.05506	0.00598	-0.01454	0.00478			605	0.01887	0.00549	-0.00782	0.00327	-0.0259	0.00373			605	-0.02877	0.00625	-0.02961	0.0057	-0.0022	0.0048
610	-0.02327	0.0076	-0.02767	0.00469	-0.004	0.00485			610	0.00219	0.00387	-0.000401411	0.00331	-0.00253	0.0036			610	0.04374	0.00502	0.00284	0.00437	-0.04052	0.00462
615	-0.0061	0.00829	-0.01195	0.00397	-0.00515	0.00575			615	0.0181	0.00477	0.00243	0.00269	-0.01512	0.00399			615	-0.02734	0.01454	-0.10557	0.01541	-0.08331	0.00714
620	0.02486	0.00959	0.00208	0.0059	-0.02158	0.00484			620	-0.000959596	0.00448	0.00596	0.00329	0.00706	0.00356			620	-0.06424	0.01353	-0.10016	0.01398	-0.04086	0.00417
625	0.00746	0.00668	-0.01273	0.00353	-0.01962	0.00463			625	0.00543	0.00452	0.00756	0.00314	0.0023	0.00375			625	-0.0342	0.00526	-0.03309	0.00437	-0.00030671	0.00391
630	0.01262	0.00736	-0.02873	0.00358	-0.04028	0.00531			630	-0.03055	0.00476	-0.02512	0.00306	0.0058	0.00351			630	-0.06436	0.00998	-0.06976	0.00915	-0.00696	0.00427
635	-0.00624	0.01103	-0.00728	0.01129	-0.000819015	0.00576			635	-0.03362	0.00382	-0.03374	0.00316	-7.99114e-05	0.00343			635	-0.07905	0.01115	-0.04583	0.00842	0.0364	0.00613
640	-0.00968	0.00737	-0.01548	0.00449	-0.00536	0.00511			640	-0.00361	0.00444	-0.01569	0.00289	-0.01194	0.00372			640	0.06293	0.0057	-0.02098	0.00484	-0.07972	0.00648
645	0.000780063	0.00842	-0.02124	0.00427	-0.0213	0.00548			645	-0.00956	0.00507	-0.02638	0.00356	-0.01674	0.00394			645	-0.02989	0.00875	-0.07226	0.01051	-0.04614	0.005	DEA/NO 5 nM
650	-0.02139	0.00618	-0.02438	0.00311	-0.00267	0.00431			650	-0.02586	0.00384	-0.00362	0.00278	0.02303	0.00436			650	0.09758	0.01276	0.06473	0.01147	-0.03118	0.00401	DEA/NO 5 nM
655	-0.02742	0.00686	-0.02943	0.00381	-0.00164	0.00439			655	0.03711	0.00635	0.00446	0.00366	-0.03099	0.00449			655	0.00669	0.00897	-0.03108	0.00437	-0.03661	0.00862	DEA/NO 5 nM
660	-0.02729	0.00658	-0.04376	0.004	-0.01653	0.00469			660	-0.03721	0.00437	-0.03087	0.0029	0.00674	0.00353			660	0.05937	0.00633	0.01592	0.00507	-0.04233	0.00418	DEA/NO 5 nM
665	-0.01121	0.00631	-0.02714	0.00268	-0.01562	0.00503			665	-0.0082	0.0039	-0.0206	0.00254	-0.01238	0.00353			665	-0.01029	0.00479	-0.01055	0.00352	-0.00163	0.00429	DEA/NO 5 nM
670	-0.01614	0.00748	-0.02654	0.00335	-0.00995	0.00525			670	0.03638	0.00587	0.0068	0.00325	-0.02808	0.00458			670	0.14541	0.01702	0.08814	0.01419	-0.05063	0.00447	DEA/NO 5 nM
675	-0.03598	0.00769	-0.05723	0.00493	-0.02155	0.00498			675	0.03892	0.0063	0.01967	0.00436	-0.01821	0.00388			675	0.0558	0.01047	0.07318	0.01296	0.01422	0.00541	DEA/NO 5 nM
680	0.01011	0.00794	-0.01612	0.00398	-0.02542	0.00471			680	-0.04234	0.00451	-0.04502	0.00324	-0.00264	0.00357			680	0.04336	0.00537	-0.0067	0.00452	-0.04936	0.00419	DEA/NO 5 nM
685	-0.03856	0.0071	-0.04552	0.00374	-0.00671	0.00492			685	-0.00458	0.00509	-0.03137	0.00329	-0.02662	0.00408			685	0.04408	0.00527	-0.00525	0.00368	-0.04853	0.00406	DEA/NO 5 nM
690	-0.00682	0.00789	-0.03755	0.00379	-0.03027	0.00554			690	0.01113	0.00528	-0.00749	0.00294	-0.0181	0.00388			690	-0.01354	0.00912	-0.04026	0.00798	-0.02833	0.00423	DEA/NO 5 nM
695	0.03625	0.01128	0.0047	0.00606	-0.02941	0.00608			695	-0.01576	0.00475	-0.0211	0.00313	-0.00511	0.00449			695	0.04499	0.00643	0.02475	0.00501	-0.02059	0.00449	DEA/NO 5 nM
700	-0.03455	0.00729	-0.05137	0.00428	-0.01692	0.00505			700	0.01399	0.00431	0.01291	0.00325	-0.000933485	0.00375			700	-0.09462	0.01869	-0.09071	0.01603	0.00578	0.00605	DEA/NO 5 nM
705	-0.01054	0.00783	-0.02842	0.00413	-0.01749	0.00499			705	0.04444	0.00689	0.01434	0.0038	-0.02822	0.00466			705	-0.02858	0.01342	-0.04135	0.00979	-0.01272	0.00537	DEA/NO 5 nM
710	-0.04555	0.00665	-0.04146	0.00307	0.00482	0.00518			710	-0.00447	0.00501	-0.02307	0.00284	-0.01833	0.0044			710	0.08686	0.01057	-0.07107	0.01258	-0.14606	0.01071	DEA/NO 5 nM
715	-0.03979	0.00747	-0.04426	0.00371	-0.00404	0.00517			715	0.000893051	0.00483	-0.01672	0.00366	-0.01742	0.00388			715	-0.04949	0.01512	-0.03625	0.00958	0.0165	0.00804	DEA/NO 5 nM
720	-0.05578	0.00757	-0.05466	0.00441	0.00174	0.00487			720	0.02264	0.0049	0.02024	0.0041	-0.00223	0.00382			720	0.04164	0.01109	0.01802	0.00539	-0.02206	0.00652	DEA/NO 5 nM
725	0.00289	0.00868	-0.00735	0.00496	-0.00951	0.00562			725	0.0136	0.00565	-0.00303	0.00355	-0.01604	0.0043			725	0.02747	0.01245	0.03742	0.00686	0.01123	0.00833	DEA/NO 5 nM
730	-0.0629	0.00745	-0.05868	0.00442	0.00507	0.00514			730	-0.0158	0.00424	-0.01403	0.00318	0.00192	0.00369			730	-0.11296	0.02758	-0.13403	0.02417	-0.02116	0.00632	DEA/NO 5 nM
735	0.0199	0.00945	-0.02162	0.00468	-0.03985	0.00609			735	-0.02998	0.00457	-0.04702	0.00301	-0.01731	0.00417	CNP 5 nM		735	0.1834	0.01182	0.00996	0.00685	-0.14555	0.00843	DEA/NO 5 nM
740	0.01925	0.00947	-0.01971	0.00404	-0.03733	0.0058			740	-0.02707	0.00479	-0.02719	0.00336	0.000101212	0.00395	CNP 5 nM		740	0.19049	0.01337	0.08983	0.00913	-0.08475	0.00512	DEA/NO 5 nM
745	-0.01914	0.00835	-0.0379	0.00408	-0.01839	0.00555			745	-0.01462	0.00378	-0.00552	0.00306	0.00938	0.00419	CNP 5 nM		745	0.04703	0.01187	-0.00381	0.0069	-0.04832	0.00534	DEA/NO 5 nM
750	-0.02011	0.00795	-0.02569	0.00368	-0.00498	0.00563			750	0.00404	0.00484	-0.02105	0.00305	-0.02465	0.0046	CNP 5 nM		750	0.17268	0.01488	0.06629	0.00968	-0.09047	0.0056	DEA/NO 5 nM
755	-0.03056	0.00735	-0.05008	0.00431	-0.01959	0.00539			755	0.01273	0.00535	-0.00559	0.00337	-0.01775	0.00429	CNP 5 nM		755	0.13129	0.01459	0.08595	0.01197	-0.04025	0.00602	DEA/NO 5 nM
760	-0.02491	0.00856	-0.04501	0.00429	-0.01987	0.00549			760	0.01279	0.00512	0.012	0.00384	-0.000528219	0.00423	CNP 5 nM		760	-0.04678	0.02292	-0.08048	0.01858	-0.03249	0.00665	DEA/NO 5 nM
765	-0.04003	0.0086	-0.04665	0.00467	-0.00617	0.00533			765	-0.00542	0.00448	-0.01964	0.00293	-0.01406	0.00412	CNP 5 nM		765	0.16773	0.01477	0.06447	0.00928	-0.088	0.00573	DEA/NO 5 nM
770	0.000716641	0.00707	-0.03596	0.0035	-0.03615	0.00488			770	0.03126	0.00701	-0.00886	0.00339	-0.03814	0.00525	CNP 5 nM		770	0.16948	0.01402	0.03515	0.00831	-0.11434	0.00616
775	0.0161	0.0109	-0.01315	0.00482	-0.02764	0.00623			775	0.01977	0.00493	0.00163	0.00317	-0.01752	0.00415	CNP 5 nM		775	0.06456	0.01242	0.00757	0.00728	-0.05311	0.00587
780	-0.01377	0.00879	-0.01607	0.00509	-0.00167	0.00498			780	0.01701	0.00544	-0.00923	0.00314	-0.02543	0.00431	CNP 5 nM		780	0.0781	0.01332	0.03902	0.00702	-0.03515	0.0066
785	-0.02797	0.00762	-0.06237	0.00447	-0.03479	0.00573			785	0.00836	0.00462	-0.01227	0.00316	-0.02023	0.0041	CNP 5 nM		785	-0.04976	0.02516	-0.07865	0.02021	-0.02605	0.00753
790	0.02613	0.01076	0.00542	0.00658	-0.01933	0.00565	ANP 5 nM		790	0.01335	0.0056	-0.00552	0.00384	-0.0183	0.00426	CNP 5 nM		790	-0.06941	0.02291	-0.07064	0.01655	0.00508	0.00941
795	-0.00524	0.00949	-0.03283	0.00458	-0.02686	0.00571	ANP 5 nM		795	0.00104	0.00486	-0.01425	0.00288	-0.01498	0.00413	CNP 5 nM		795	0.11194	0.01449	0.04846	0.01052	-0.05692	0.00568
800	0.00923	0.00946	-0.00968	0.00417	-0.01782	0.006	ANP 5 nM		800	-0.02044	0.00458	-0.03626	0.00332	-0.01597	0.00381	CNP 5 nM		800	0.11075	0.01501	0.05427	0.00996	-0.0502	0.00592
805	0.00788	0.00946	-0.00855	0.00545	-0.01558	0.00527	ANP 5 nM		805	0.03941	0.00591	0.00848	0.00342	-0.02935	0.00432	CNP 5 nM		805	0.05357	0.01546	-0.04934	0.013	-0.09835	0.0058
810	0.00327	0.00877	-0.00934	0.0052	-0.01194	0.00503	ANP 5 nM		810	0.01495	0.00531	-0.01131	0.00314	-0.02554	0.00417	CNP 5 nM		810	-0.11166	0.02967	-0.13807	0.02592	-0.02419	0.00717
815	-0.02047	0.00697	-0.0416	0.00373	-0.02114	0.00435	ANP 5 nM		815	0.000771376	0.00501	-0.0088	0.00305	-0.00926	0.00411	CNP 5 nM		815	0.07637	0.0135	0.06094	0.00859	-0.01313	0.00786
820	0.02222	0.00764	-0.01735	0.00377	-0.0382	0.00445	ANP 5 nM		820	0.00284	0.00508	-0.00445	0.00294	-0.00686	0.00471	CNP 5 nM		820	0.00905	0.01718	-0.04578	0.01303	-0.05344	0.00587
825	0.01939	0.00785	-0.02602	0.00449	-0.04404	0.00488	ANP 5 nM		825	0.03994	0.00609	0.0029	0.00351	-0.03521	0.00416	CNP 5 nM		825	-0.06368	0.01862	-0.0466	0.01197	0.02332	0.00966
830	0.02475	0.01027	-0.01121	0.00554	-0.03424	0.0056	ANP 5 nM		830	0.0264	0.00663	0.00642	0.00434	-0.019	0.00439	CNP 5 nM		830	-0.03348	0.01651	-0.00697	0.0091	0.03205	0.01012
835	0.06008	0.01204	-0.00245	0.00692	-0.05806	0.00535	ANP 5 nM		835	-0.00705	0.00649	-0.0176	0.00343	-0.00995	0.00499	CNP 5 nM		835	-0.06521	0.01729	-0.0438	0.01021	0.02795	0.01019
840	0.07361	0.01792	-0.01489	0.0097	-0.08041	0.00716	ANP 5 nM		840	0.02969	0.00684	0.00687	0.00416	-0.0216	0.00472	CNP 5 nM		840	-0.00409	0.01393	0.01297	0.0082	0.01942	0.00887
845	0.11429	0.02058	0.03388	0.0096	-0.06915	0.0093	ANP 5 nM		845	0.04305	0.00803	0.000998366	0.00416	-0.0395	0.00488	CNP 5 nM		845	-0.00364	0.01673	-0.04506	0.0126	-0.04061	0.00536
850	0.15076	0.023	0.04611	0.00987	-0.0873	0.01013	ANP 5 nM		850	0.01839	0.00812	-0.00575	0.00444	-0.02282	0.00516	CNP 5 nM		850	0.0385	0.01353	0.0714	0.01062	0.03326	0.01014
855	0.14396	0.02688	0.03693	0.01245	-0.08885	0.01095	ANP 5 nM		855	0.04694	0.00841	0.01099	0.00415	-0.0333	0.00572	CNP 5 nM		855	0.09562	0.01177	0.06074	0.01004	-0.03255	0.00569
860	0.17009	0.02873	0.0363	0.01342	-0.10948	0.01094	ANP 5 nM		860	0.04329	0.00941	-0.00574	0.00425	-0.04569	0.00594			860	-0.04031	0.01514	-0.01452	0.00932	0.03028	0.0098
865	0.15734	0.03213	0.02401	0.01528	-0.10885	0.01239	ANP 5 nM		865	0.04831	0.00918	0.00796	0.00476	-0.03738	0.00557			865	0.10915	0.01226	-0.04145	0.01218	-0.13671	0.00843
870	0.18214	0.03179	0.0434	0.01444	-0.11113	0.01257	ANP 5 nM		870	0.04579	0.00867	0.0173	0.00514	-0.02635	0.00523			870	0.08976	0.00955	0.01969	0.00733	-0.0653	0.00422
875	0.23275	0.03325	0.05978	0.01493	-0.13433	0.01205	ANP 5 nM		875	0.06225	0.01038	0.01016	0.00451	-0.04751	0.00613			875	-0.00644	0.01214	-0.02287	0.0088	-0.0164	0.00555
880	0.2746	0.03177	0.08867	0.01277	-0.14019	0.01235	ANP 5 nM		880	0.05943	0.01145	-0.00397	0.00527	-0.05796	0.00682			880	0.09525	0.01394	0.09352	0.01549	-0.00316	0.00649
885	0.22332	0.03317	0.05722	0.01525	-0.12969	0.01212	ANP 5 nM		885	0.05266	0.0109	0.000221994	0.0056	-0.04834	0.00588			885	0.135	0.01581	0.13286	0.01817	-0.004	0.00623
890	0.25736	0.03249	0.08894	0.01335	-0.12774	0.01297	ANP 5 nM		890	0.05769	0.01015	0.0238	0.00573	-0.03077	0.0059			890	-0.02198	0.01367	-0.01893	0.01014	0.004	0.00663
895	0.27009	0.03221	0.09513	0.01356	-0.13182	0.01275	ANP 5 nM		895	0.044	0.01083	0.00222	0.00571	-0.03841	0.00653			895	0.12689	0.0189	0.15927	0.02353	0.02647	0.00878
900	0.24344	0.03327	0.06463	0.01439	-0.13747	0.01284	ANP 5 nM		900	0.1196	0.01399	0.04427	0.00658	-0.06494	0.00728			900	0.29259	0.03344	0.17011	0.02353	-0.09223	0.00606
905	0.24497	0.03176	0.08369	0.01387	-0.12358	0.01275	ANP 5 nM		905	0.02718	0.01054	-0.00342	0.00483	-0.02799	0.00681			905	0.03297	0.00894	0.00776	0.00692	-0.02521	0.00514
910	0.2786	0.03019	0.10008	0.01291	-0.13452	0.01189	ANP 5 nM		910	0.11748	0.01453	0.03995	0.0063	-0.0667	0.00771			910	-0.04548	0.01533	-0.03733	0.01168	0.01024	0.0071
915	0.25316	0.03214	0.0779	0.01435	-0.13421	0.01202			915	0.08475	0.01327	0.01865	0.00596	-0.0586	0.00722			915	-0.00457	0.01038	-0.01791	0.00698	-0.01336	0.00602
920	0.19537	0.03247	0.03977	0.01601	-0.12435	0.01167			920	0.09206	0.01304	0.01018	0.0057	-0.07276	0.00703			920	0.03418	0.01346	-0.08707	0.01493	-0.11993	0.00773
925	0.25229	0.02854	0.08053	0.0124	-0.13251	0.01119			925	0.10212	0.01323	0.0301	0.00629	-0.06319	0.00702			925	-0.10394	0.02018	-0.11775	0.01822	-0.01454	0.00539
930	0.20333	0.02838	0.05673	0.01386	-0.11731	0.01056			930	0.05211	0.01179	-0.000930048	0.00527	-0.04839	0.00684			930	0.19946	0.02079	0.08743	0.01427	-0.09243	0.00601
935	0.198	0.02852	0.05519	0.01376	-0.11455	0.01073			935	0.06343	0.01381	-0.01077	0.00633	-0.06724	0.00729			935	0.05197	0.00989	-0.05292	0.01159	-0.10183	0.0069
940	0.16632	0.02877	0.03101	0.01524	-0.11162	0.00989			940	0.10246	0.01371	0.0282	0.00655	-0.06508	0.00708			940	-0.02927	0.01021	-0.03554	0.0073	-0.00666	0.00555
945.001	0.23242	0.02456	0.07911	0.01123	-0.12109	0.00928			945.001	0.08844	0.01325	0.00655	0.00514	-0.07275	0.00737			945.001	0.05263	0.00776	0.02754	0.00661	-0.02481	0.00566
950.001	0.20607	0.02334	0.06005	0.01082	-0.11794	0.00915			950.001	0.06731	0.01282	0.000504037	0.00565	-0.06028	0.00728			950.001	0.09391	0.00828	-0.05019	0.00767	-0.13165	0.00899
955.001	0.18778	0.02128	0.05675	0.01047	-0.10781	0.00804			955.001	0.08503	0.01189	0.02814	0.00611	-0.05073	0.00635			955.001	-0.02765	0.01079	-0.0403	0.00829	-0.01328	0.00558
960.001	0.17628	0.02135	0.03839	0.01071	-0.11476	0.00787			960.001	0.07197	0.01188	0.01388	0.00536	-0.05225	0.00671			960.001	-0.20445	0.03639	-0.22585	0.03481	-0.02461	0.00492
965.001	0.08539	0.02386	0.01583	0.01211	-0.06001	0.01025			965.001	0.08638	0.01174	0.03186	0.00591	-0.04842	0.00661			965.001	-0.05439	0.01221	-0.02817	0.00708	0.02959	0.00825
970.001	0.16107	0.02117	0.02849	0.01088	-0.11184	0.00732			970.001	0.05351	0.01197	-0.01432	0.00532	-0.06231	0.007			970.001	-0.00821	0.00825	-0.00824	0.00533	-0.000295798	0.00648
975.001	0.16794	0.01858	0.06229	0.00868	-0.08828	0.00813			975.001	0.09158	0.01244	0.03329	0.0062	-0.05156	0.00641			975.001	0.21416	0.02297	0.06358	0.0111	-0.12024	0.00874
980.001	0.15668	0.0183	0.05017	0.00855	-0.08999	0.00766			980.001	0.08014	0.01263	0.01032	0.00578	-0.06251	0.00696			980.001	0.00188	0.01345	-0.09656	0.01416	-0.10067	0.0062
985.001	0.15046	0.01715	0.0467	0.00847	-0.08848	0.00679			985.001	0.03934	0.01007	0.00356	0.00547	-0.03315	0.00569			985.001	0.01553	0.00947	0.05482	0.00926	0.03845	0.00869
990.001	0.12007	0.01645	0.03112	0.00759	-0.0776	0.00714			990.001	0.07237	0.01215	-0.00816	0.00564	-0.07317	0.00667			990.001	0.10603	0.01416	0.01273	0.00602	-0.08138	0.01041
995.001	0.13058	0.01478	0.03631	0.00714	-0.08197	0.00642			995.001	0.04607	0.01079	-0.00906	0.00486	-0.05088	0.00696			995.001	0.0077	0.00959	0.04743	0.00936	0.03923	0.00869
1000	0.11332	0.01598	0.01936	0.00768	-0.08271	0.00714			1000	0.10452	0.01258	0.01801	0.00537	-0.0762	0.00709			1000	-0.02532	0.00863	-0.03592	0.00648	-0.01157	0.00514
1005	0.09834	0.0143	0.01523	0.00741	-0.07435	0.00632			1005	0.08089	0.01087	0.02353	0.00526	-0.05147	0.00644			1005	-0.06785	0.01569	-0.0837	0.01417	-0.01736	0.00505
1010	0.09672	0.01263	0.02404	0.00611	-0.06509	0.00633			1010	0.06452	0.01023	0.00298	0.00508	-0.05644	0.006			1010	-0.05095	0.01417	-0.08816	0.01279	-0.0401	0.00417
1015	0.06157	0.0123	-0.00378	0.00663	-0.06053	0.00566			1015	0.05241	0.00994	5.63374e-05	0.00476	-0.04828	0.00641			1015	-0.0324	0.00853	-0.01662	0.00447	0.01651	0.00699
1020	0.09243	0.01137	0.01375	0.00606	-0.07119	0.00519			1020	0.0563	0.00868	0.01243	0.00471	-0.04042	0.00617			1020	0.01492	0.00658	-0.02644	0.0057	-0.04208	0.00431
1025	0.05776	0.01171	0.00124	0.00588	-0.05236	0.00605			1025	0.06301	0.00871	0.0109	0.00446	-0.04797	0.00573			1025	-0.07777	0.02055	-0.13438	0.02039	-0.06473	0.00517
1030	0.05968	0.01127	0.00382	0.00556	-0.05163	0.00653			1030	0.05675	0.00939	-0.00503	0.00451	-0.05724	0.00578			1030	-0.0168	0.00912	-0.03988	0.0077	-0.02451	0.00464
1035	0.0333	0.01148	-0.00766	0.0056	-0.03849	0.00629			1035	0.08756	0.00983	0.01289	0.00504	-0.06733	0.00634			1035	0.12423	0.01607	0.10988	0.01792	-0.01514	0.00463
1040	0.06662	0.01084	-0.00244	0.00543	-0.06383	0.00575			1040	0.0647	0.00948	0.00532	0.00514	-0.05463	0.00586			1040	-0.01364	0.00961	-0.04614	0.0091	-0.0343	0.00482
1045	0.09751	0.01031	0.03236	0.00655	-0.05872	0.00529			1045	0.01064	0.00853	-0.02343	0.00489	-0.0327	0.00565			1045	-0.02618	0.01167	-0.06763	0.01161	-0.04423	0.0048
1050	0.03955	0.0101	-0.03209	0.00564	-0.06812	0.0057			1050	0.09332	0.00925	0.03289	0.00498	-0.05429	0.00534			1050	-0.03925	0.02205	-0.12532	0.02148	-0.09406	0.00631
1055	0.02941	0.01069	-0.02039	0.00481	-0.04727	0.00655			1055	0.05856	0.00851	0.00153	0.00442	-0.0529	0.00554			1055	0.06543	0.00838	0.00606	0.00659	-0.05678	0.0047
1060	0.05566	0.01099	0.00626	0.00577	-0.0459	0.00548			1060	0.06522	0.00835	-0.00156	0.00375	-0.06166	0.00567			1060	0.12375	0.01293	0.06157	0.01082	-0.05634	0.00425
1065	-0.01256	0.01216	-0.05382	0.00835	-0.0409	0.00541			1065	0.04752	0.00735	-0.00582	0.00429	-0.05024	0.00503			1065	0.04099	0.00748	-0.03487	0.00817	-0.07448	0.00542
1070	0.01431	0.01075	-0.05193	0.00781	-0.06471	0.00517			1070	0.05814	0.00735	0.00352	0.00354	-0.05081	0.00538			1070	-0.13134	0.0239	-0.16098	0.02277	-0.03573	0.00464
1075	0.04436	0.00944	-0.00794	0.00584	-0.04945	0.00533			1075	0.04686	0.00688	0.00633	0.00407	-0.03812	0.00486			1075	-0.13484	0.02582	-0.18297	0.02491	-0.05909	0.00507
1080	0.06487	0.00924	0.00678	0.00535	-0.05383	0.00607			1080	0.03662	0.00611	-0.00645	0.00395	-0.04109	0.00473			1080	0.10835	0.01448	0.07445	0.01415	-0.03219	0.00428
1085	0.03303	0.00987	-0.011	0.00525	-0.04183	0.00544			1085	-0.01054	0.00679	-0.04335	0.00422	-0.03258	0.0047			1085	-0.01596	0.00915	-0.02778	0.00744	-0.01272	0.00532
1090	0.06173	0.01063	-0.00927	0.00529	-0.06594	0.00601			1090	0.05036	0.00691	0.000124561	0.00388	-0.04717	0.00515			1090	0.2405	0.02467	0.11902	0.01785	-0.09651	0.00647
1095	0.00755	0.00917	-0.02635	0.00468	-0.0328	0.00616			1095	0.03735	0.00643	-0.01129	0.00342	-0.04632	0.00484			1095	0.06528	0.00932	0.04425	0.01011	-0.02154	0.00447
1100	0.03587	0.0093	-0.00509	0.00497	-0.03882	0.00531			1100	0.03945	0.00681	0.00343	0.00465	-0.03407	0.00529			1100	-0.00859	0.00915	-0.05859	0.00893	-0.05192	0.0048
1105	0.000498268	0.0089	-0.02251	0.00402	-0.02219	0.00558			1105	0.03273	0.00627	0.00265	0.00417	-0.02871	0.00451			1105	-0.000338824	0.01224	-0.07924	0.01306	-0.08128	0.00573
1110	0.01062	0.00975	-0.00799	0.00627	-0.01767	0.00574			1110	0.03898	0.0068	-0.00795	0.00381	-0.04456	0.0049			1110	0.09749	0.01263	0.08354	0.01448	-0.0149	0.00494
1115	0.03888	0.01113	-0.01354	0.0055	-0.0494	0.00624			1115	0.03547	0.00609	-0.01675	0.00401	-0.05001	0.00466			1115	0.10382	0.0141	0.05713	0.01294	-0.04363	0.00415
1120	-0.01533	0.0106	-0.0628	0.00677	-0.04741	0.00552			1120	0.01321	0.00573	-0.02599	0.00379	-0.03833	0.00434			1120	0.16214	0.01842	0.06471	0.01395	-0.08374	0.0056
1125	0.0221	0.01033	-0.02184	0.00585	-0.04215	0.00556			1125	0.01685	0.00505	0.0051	0.00447	-0.01131	0.00486			1125	0.14903	0.01406	0.01366	0.00652	-0.11606	0.00832
1130	0.000178485	0.00836	-0.04897	0.00447	-0.04853	0.00509			1130	0.03764	0.00605	-0.00814	0.00376	-0.0437	0.00448			1130	0.164	0.01981	0.11136	0.01839	-0.04629	0.00493
1135	0.01863	0.00882	-0.01929	0.00504	-0.03653	0.00577			1135	0.05721	0.00678	0.01684	0.00445	-0.03767	0.00486			1135	-0.11072	0.0166	-0.11031	0.01431	0.00122	0.00515
1140	-0.0052	0.00985	-0.0277	0.00577	-0.02182	0.0055			1140	0.00704	0.00544	-0.03217	0.00426	-0.03868	0.00439			1140	-0.10318	0.01839	-0.12261	0.01721	-0.02225	0.004
1145	0.00251	0.00919	-0.0571	0.005	-0.05867	0.00593			1145	0.03814	0.00713	-0.02272	0.0036	-0.05789	0.00516			1145	0.00917	0.00717	0.03661	0.00717	0.02623	0.00695
1150	0.02894	0.01008	-0.0181	0.00455	-0.04478	0.00583			1150	0.02	0.00505	-0.00656	0.00364	-0.02575	0.00448			1150	0.01928	0.00569	-0.00364	0.00545	-0.02393	0.00457
1155	-0.01808	0.00994	-0.05676	0.00556	-0.03848	0.00603			1155	0.02153	0.00534	-0.01263	0.0036	-0.03308	0.0046			1155	0.03184	0.00535	-0.01542	0.00573	-0.04734	0.00465
1160	-0.00286	0.00912	-0.05096	0.00551	-0.04745	0.00631			1160	0.05899	0.00616	0.01114	0.0047	-0.04484	0.00468			1160	-0.0636	0.01139	-0.06469	0.00934	-0.00154	0.00496
1165	0.0333	0.00991	-0.01654	0.00535	-0.04741	0.00578			1165	0.03192	0.00547	0.000671196	0.00441	-0.03007	0.00424			1165	-0.10484	0.02088	-0.13657	0.01957	-0.03606	0.00502
1170	0.02158	0.00952	-0.02189	0.00418	-0.04165	0.00595			1170	0.022	0.00578	-0.01187	0.00418	-0.03275	0.00486			1170	0.23054	0.02594	0.0905	0.01503	-0.11034	0.00766
1175	-0.01774	0.00941	-0.0391	0.00548	-0.02098	0.00554			1175	0.00663	0.00492	-0.02521	0.00376	-0.03137	0.00446			1175	0.06111	0.00621	0.00854	0.00538	-0.05074	0.00501
1180	-0.01778	0.01034	-0.04067	0.00567	-0.0223	0.00616			1180	-0.01262	0.00455	-0.0367	0.00336	-0.02416	0.00428			1180	0.1171	0.01296	0.06126	0.01141	-0.05117	0.00426
1185	-0.0386	0.00991	-0.05302	0.00526	-0.01404	0.00593			1185	-0.003	0.00493	-0.03026	0.0028	-0.02699	0.00444			1185	-0.03716	0.0115	-0.07167	0.01162	-0.03771	0.00468
1190	-0.01847	0.00989	-0.04507	0.00499	-0.02606	0.00658			1190	0.03037	0.00482	0.00372	0.00433	-0.02573	0.00429			1190	-0.05451	0.00818	-0.01648	0.005	0.04058	0.0082
1195	-0.02499	0.00934	-0.05995	0.00465	-0.03496	0.00611			1195	0.05587	0.00658	0.00436	0.00417	-0.04829	0.00481			1195	0.15257	0.01454	0.04302	0.00873	-0.09449	0.00621
1200	-0.01702	0.00904	-0.05083	0.00415	-0.03353	0.00593			1200	-0.02599	0.00542	-0.03551	0.00382	-0.00937	0.00495			1200	-0.04903	0.01008	-0.08841	0.00975	-0.04287	0.00488
1205	-0.00648	0.0096	-0.03561	0.00423	-0.0283	0.00645			1205	0.000634812	0.00554	-0.04481	0.00383	-0.04507	0.00457			1205	0.04366	0.0062	0.00492	0.00637	-0.03865	0.00459
1210	-0.01916	0.00944	-0.0413	0.00472	-0.02163	0.00629			1210	0.01613	0.00508	-0.02063	0.0036	-0.03587	0.00462			1210	0.03009	0.00457	-0.05184	0.0053	-0.08096	0.0052
1215	0.01894	0.01123	-0.01769	0.00703	-0.0351	0.0055			1215	0.02725	0.00553	-0.02482	0.00383	-0.05037	0.00442			1215	-0.08335	0.01205	-0.0639	0.00848	0.02223	0.00685
1220	0.01187	0.01003	-0.0252	0.00515	-0.0357	0.00606			1220	0.02117	0.00511	-0.01117	0.00441	-0.03147	0.00458			1220	0.000247299	0.00635	-0.05463	0.00712	-0.0565	0.00495
1225	-0.00483	0.00956	-0.04053	0.00451	-0.03497	0.00594			1225	-0.00266	0.00519	-0.02807	0.00376	-0.02519	0.0044			1225	0.15703	0.01525	0.00544	0.00513	-0.12803	0.00963
1230	-0.01594	0.00909	-0.06064	0.00571	-0.04477	0.00542			1230	0.03634	0.0056	0.00655	0.00459	-0.02851	0.00432			1230	0.04279	0.00768	-0.07256	0.00884	-0.11184	0.00764
1235	0.02043	0.01103	-0.01333	0.00646	-0.03214	0.00583			1235	0.07277	0.00807	0.0137	0.00514	-0.05442	0.00487			1235	0.04415	0.00655	-0.02441	0.00532	-0.06667	0.00554
1240	-0.04564	0.01061	-0.05612	0.006	-0.00982	0.00693			1240	0.04592	0.00672	-0.01214	0.00407	-0.05497	0.00478			1240	0.09059	0.01272	0.05969	0.013	-0.03012	0.00398
1245	0.01182	0.01062	-0.03043	0.00528	-0.04071	0.00625			1245	-0.000760209	0.0049	-0.03299	0.00386	-0.03202	0.0044			1245	0.19629	0.02471	0.13775	0.02181	-0.04951	0.00516
1250	0.00403	0.01002	-0.03113	0.0053	-0.03417	0.00544			1250	0.00815	0.00583	-0.04312	0.00336	-0.05035	0.00486			1250	0.13527	0.0125	0.01739	0.00553	-0.10255	0.008
1255	-0.01196	0.00941	-0.04305	0.00448	-0.03063	0.00535			1255	0.02154	0.00538	-0.00566	0.00473	-0.02644	0.00439			1255	0.11931	0.0116	-0.05164	0.00714	-0.15024	0.0115
1260	-0.01046	0.00955	-0.05349	0.00454	-0.04259	0.00572			1260	0.02741	0.00583	-0.01924	0.0043	-0.04504	0.00482			1260	0.09489	0.00983	0.03113	0.00859	-0.0592	0.00547
1265	0.01148	0.01149	-0.02613	0.00612	-0.03606	0.0062			1265	0.02987	0.00563	0.00017124	0.00477	-0.0286	0.00451			1265	-0.00486	0.01122	-0.08626	0.01204	-0.08382	0.00594
1270	-0.02196	0.01031	-0.0649	0.00512	-0.04283	0.00639			1270	0.00575	0.00462	-0.01883	0.00307	-0.02413	0.00461			1270	0.10828	0.00989	-0.01029	0.0052	-0.10651	0.00741
1275	0.02277	0.01136	-0.02315	0.00545	-0.04378	0.00621			1275	-0.00928	0.00467	-0.0294	0.00351	-0.02004	0.00463			1275	0.01566	0.00799	0.02135	0.00823	0.00437	0.00594	DEA/NO 10 nM
1280	0.0268	0.01131	-0.02802	0.00526	-0.05226	0.00622			1280	0.01785	0.00566	-0.02058	0.00411	-0.0374	0.0047			1280	0.06229	0.00768	0.03178	0.00827	-0.0304	0.00448	DEA/NO 10 nM
1285	-0.00547	0.0105	-0.05702	0.00438	-0.05058	0.00713			1285	-0.000895106	0.00519	-0.02114	0.004	-0.02001	0.00431			1285	0.05197	0.01048	-0.06386	0.01031	-0.11136	0.00694	DEA/NO 10 nM
1290	-0.03326	0.0094	-0.06552	0.0049	-0.03255	0.0054			1290	-0.00247	0.00524	-0.0293	0.00391	-0.02659	0.00466			1290	0.05936	0.0065	-0.00414	0.00611	-0.06124	0.00494	DEA/NO 10 nM
1295	-0.01123	0.00839	-0.02935	0.00425	-0.01756	0.00594			1295	0.01858	0.00527	-0.02737	0.00373	-0.04481	0.00449			1295	-0.0173	0.00773	0.00958	0.00605	0.02716	0.00796	DEA/NO 10 nM
1300	0.02933	0.01217	-0.00711	0.0075	-0.03448	0.00506	ANP 10 nM		1300	0.00478	0.00547	-0.02863	0.00363	-0.03286	0.00471			1300	-0.05228	0.01746	-0.10518	0.01717	-0.05808	0.00488	DEA/NO 10 nM
1305	0.03623	0.01337	0.000702115	0.0084	-0.03308	0.00642	ANP 10 nM		1305	0.00108	0.00472	-0.03071	0.00335	-0.03148	0.00447			1305	0.03704	0.00799	0.04433	0.00944	0.00556	0.00641	DEA/NO 10 nM
1310	0.01108	0.01147	-0.04579	0.00474	-0.05491	0.00692	ANP 10 nM		1310	-0.02236	0.00481	-0.03387	0.00369	-0.01149	0.0047			1310	0.22593	0.02251	0.08251	0.01409	-0.11485	0.00736	DEA/NO 10 nM
1315	-0.04159	0.00914	-0.05721	0.005	-0.01547	0.00587	ANP 10 nM		1315	-0.02826	0.00497	-0.0449	0.0044	-0.01693	0.00463			1315	0.03698	0.00786	-0.00252	0.00611	-0.039	0.00526	DEA/NO 10 nM
1320	-0.00969	0.01007	-0.04501	0.00521	-0.03467	0.0063	ANP 10 nM		1320	-0.01518	0.00381	-0.03401	0.00362	-0.01904	0.00412			1320	-0.059	0.02588	-0.15172	0.02432	-0.10202	0.00586	DEA/NO 10 nM
1325	0.04633	0.00967	0.01001	0.00605	-0.03402	0.00559	ANP 10 nM		1325	0.04117	0.00724	-0.01312	0.00431	-0.05147	0.00524			1325	0.00615	0.01224	-0.05129	0.0098	-0.05757	0.00526	DEA/NO 10 nM
1330	0.08512	0.01179	0.000600252	0.00568	-0.07683	0.00614	ANP 10 nM		1330	0.03843	0.00572	0.000903106	0.00487	-0.03589	0.00468			1330	0.13026	0.01238	0.05794	0.01039	-0.06484	0.00486	DEA/NO 10 nM
1335	0.09041	0.0148	0.00617	0.00654	-0.07561	0.00702	ANP 10 nM		1335	0.02018	0.00531	-0.000395844	0.00498	-0.02006	0.00422			1335	0.13432	0.01324	0.06521	0.01107	-0.06154	0.0054	DEA/NO 10 nM
1340	0.0858	0.02006	-0.01935	0.00966	-0.09412	0.00849	ANP 10 nM		1340	0.03486	0.00623	-0.00209	0.00423	-0.03525	0.00483			1340	0.01018	0.01751	-0.04096	0.01264	-0.04908	0.00671	DEA/NO 10 nM
1345	0.06377	0.02561	-0.01641	0.01341	-0.07089	0.01035	ANP 10 nM		1345	-0.03402	0.00467	-0.04912	0.00442	-0.01554	0.00423			1345	0.000244696	0.01832	-0.02447	0.01181	-0.02124	0.00844	DEA/NO 10 nM
1350	0.19487	0.02653	0.03769	0.01249	-0.12766	0.00994	ANP 10 nM		1350	0.02428	0.00532	-0.01133	0.00453	-0.03452	0.0047			1350	0.0284	0.01757	-0.02272	0.01223	-0.048	0.00676	DEA/NO 10 nM
1355	0.19029	0.02904	0.03011	0.01298	-0.12965	0.0111	ANP 10 nM		1355	-0.00476	0.00416	-0.02575	0.00361	-0.02095	0.00433			1355	0.05263	0.01882	-0.02245	0.01293	-0.06944	0.00683	DEA/NO 10 nM
1360	0.22689	0.02983	0.06349	0.01252	-0.12785	0.01211	ANP 10 nM		1360	0.0058	0.00471	-0.0188	0.00373	-0.02421	0.00457			1360	-0.02406	0.02348	-0.06051	0.01569	-0.03139	0.00911	DEA/NO 10 nM
1365	0.2009	0.03259	0.03729	0.01499	-0.13023	0.01207	ANP 10 nM		1365	0.00264	0.00529	-0.03345	0.00334	-0.0356	0.0047			1365	0.16556	0.01568	0.00781	0.01034	-0.1346	0.00701	DEA/NO 10 nM
1370	0.18534	0.03319	0.0382	0.01534	-0.11728	0.01324	ANP 10 nM		1370	-0.01787	0.00438	-0.04203	0.00305	-0.02432	0.00462			1370	0.1129	0.01995	-0.02417	0.01418	-0.12214	0.00646	DEA/NO 10 nM
1375	0.25353	0.03303	0.04862	0.01477	-0.15776	0.01181	ANP 10 nM		1375	-0.02492	0.00466	-0.05573	0.00359	-0.03136	0.00446			1375	-0.0541	0.02804	-0.08842	0.01992	-0.02728	0.01042	DEA/NO 10 nM
1380	0.2925	0.03207	0.08454	0.01342	-0.15543	0.01201	ANP 10 nM		1380	-0.00429	0.00451	-0.03344	0.00364	-0.02906	0.00449			1380	0.03361	0.02514	-0.04097	0.01646	-0.06665	0.00884	DEA/NO 10 nM
1385	0.24201	0.03269	0.07362	0.0139	-0.12919	0.01316	ANP 10 nM		1385	0.03257	0.00621	0.01059	0.00615	-0.02117	0.00459			1385	0.04449	0.02495	-0.05314	0.01741	-0.08971	0.00735	DEA/NO 10 nM
1390	0.29287	0.03165	0.09877	0.01321	-0.14455	0.01257	ANP 10 nM		1390	0.02646	0.00619	-0.01935	0.00422	-0.04421	0.00464			1390	0.17498	0.02003	0.05351	0.01149	-0.10081	0.00735	DEA/NO 10 nM
1395	0.29461	0.03233	0.07998	0.01374	-0.16041	0.01179	ANP 10 nM		1395	-0.01705	0.00483	-0.05447	0.00379	-0.03779	0.00477			1395	0.0372	0.02292	0.01026	0.01149	-0.01742	0.01245	DEA/NO 10 nM
1400	0.26555	0.03298	0.05842	0.01482	-0.15811	0.01153	ANP 10 nM		1400	-0.00528	0.00534	-0.0205	0.00403	-0.01493	0.005			1400	0.23794	0.02141	0.09581	0.01404	-0.11288	0.00713
1405	0.26961	0.02922	0.10621	0.0115	-0.12316	0.01338	ANP 10 nM		1405	0.024	0.00577	-0.03494	0.00342	-0.05702	0.0052			1405	0.04061	0.02569	-0.02793	0.01541	-0.05851	0.01027
1410	0.30116	0.02889	0.09982	0.01148	-0.14997	0.01181	ANP 10 nM		1410	-0.005	0.00409	-0.03425	0.00397	-0.02925	0.00472			1410	0.24804	0.02608	0.13846	0.0177	-0.08424	0.0091
1415	0.27736	0.03029	0.07619	0.01365	-0.15272	0.01099	ANP 10 nM		1415	0.01677	0.00512	-0.01848	0.00418	-0.0344	0.00474			1415	0.1419	0.02202	0.02337	0.0138	-0.10084	0.00737
1420	0.31325	0.02891	0.10611	0.01217	-0.15322	0.0115	ANP 10 nM		1420	0.01474	0.00574	-0.02065	0.004	-0.03445	0.00496			1420	0.19808	0.02178	0.09936	0.01399	-0.07938	0.00848
1425	0.28442	0.02479	0.1061	0.01035	-0.13524	0.01047			1425	0.00333	0.00575	-0.05522	0.00358	-0.05779	0.00538			1425	0.09129	0.02204	0.01104	0.01397	-0.06987	0.00782
1430	0.28941	0.02507	0.09402	0.00993	-0.1478	0.01079			1430	-0.03691	0.00477	-0.05853	0.00384	-0.02222	0.0045			1430	0.15007	0.01864	0.00952	0.01206	-0.12074	0.00665
1435	0.23525	0.02566	0.06279	0.01132	-0.13579	0.01021			1435	0.00891	0.00523	-0.01856	0.00415	-0.02701	0.0043			1435	0.04544	0.02464	-0.02059	0.017	-0.05809	0.00892
1440	0.2585	0.02363	0.08213	0.01014	-0.13688	0.00991			1440	0.02151	0.00651	-0.03235	0.00412	-0.05209	0.0055			1440	0.08095	0.0207	-0.0314	0.01549	-0.10289	0.00665
1445	0.21318	0.02563	0.04289	0.01195	-0.13663	0.00981			1445	-0.0021	0.00442	-0.02636	0.00342	-0.02408	0.00452			1445	0.19767	0.01644	0.05627	0.01004	-0.1171	0.00644
1450	0.19605	0.02459	0.03792	0.01236	-0.12903	0.00856			1450	-0.04331	0.00435	-0.05413	0.00381	-0.01111	0.00471			1450	0.13594	0.01525	-0.00265	0.01013	-0.12135	0.00657
1455	0.27432	0.01947	0.09304	0.00806	-0.14003	0.00855			1455	-0.00556	0.00541	-0.05209	0.00389	-0.04638	0.00507			1455	0.15461	0.01813	0.0287	0.01206	-0.10799	0.00621
1460	0.18561	0.02462	0.0175	0.01251	-0.13869	0.00836			1460	-0.01598	0.00475	-0.04094	0.00419	-0.02516	0.0047	CNP 10 nM		1460	0.02844	0.01975	-0.04933	0.01433	-0.07368	0.00688
1465	0.24165	0.02223	0.06216	0.01059	-0.1421	0.00787			1465	0.03546	0.00668	-0.01385	0.00447	-0.04708	0.00516	CNP 10 nM		1465	0.08746	0.01537	-0.01409	0.01119	-0.09312	0.00574
1470	0.21745	0.01884	0.07034	0.00814	-0.11852	0.00873			1470	-0.03718	0.00454	-0.05651	0.00386	-0.01981	0.00505	CNP 10 nM		1470	-0.11127	0.02771	-0.12025	0.0225	-0.00177	0.01003
1475	0.1796	0.02072	0.03466	0.01027	-0.12055	0.00765			1475	0.00467	0.00498	-0.02111	0.00383	-0.02532	0.00504	CNP 10 nM		1475	0.12121	0.02084	0.14382	0.02169	0.02189	0.01254
1480	0.16598	0.02002	0.03062	0.00881	-0.11352	0.0085			1480	0.01773	0.00608	-0.02521	0.00376	-0.04162	0.00533	CNP 10 nM		1480	0.35252	0.04082	0.1655	0.02401	-0.13323	0.00704
1485	0.20264	0.01976	0.0455	0.00933	-0.1285	0.00762			1485	-0.0197	0.00441	-0.03885	0.00373	-0.01928	0.00496	CNP 10 nM		1485	0.1202	0.01574	0.04592	0.01198	-0.066	0.00636
1490	0.20677	0.01738	0.05513	0.00735	-0.12381	0.00758			1490	-0.02001	0.00468	-0.04013	0.0041	-0.02029	0.00489	CNP 10 nM		1490	0.09498	0.01292	0.03116	0.00956	-0.05825	0.0061
1495	0.17105	0.01839	0.05096	0.00845	-0.10034	0.00835			1495	-0.00889	0.00492	-0.03497	0.00358	-0.02596	0.00491	CNP 10 nM		1495	0.01661	0.01464	-0.00941	0.00915	-0.02357	0.0082
1500	0.16705	0.01783	0.04178	0.00814	-0.10537	0.00758			1500	-0.01418	0.00456	-0.01229	0.00461	0.00212	0.00521	CNP 10 nM		1500	0.08093	0.01175	-0.01872	0.0088	-0.09252	0.00584
1505	0.1458	0.01841	0.01735	0.00856	-0.11004	0.00744			1505	-0.01006	0.00468	-0.02029	0.00463	-0.01022	0.00454	CNP 10 nM		1505	0.02684	0.0131	-0.03113	0.00905	-0.05613	0.00566
1510	0.12913	0.01828	0.02944	0.00848	-0.08601	0.00816			1510	0.00692	0.00496	-0.02554	0.00393	-0.03199	0.00458	CNP 10 nM		1510	0.07883	0.01	-0.00857	0.00785	-0.08165	0.00579
1515	0.13406	0.01886	0.02397	0.00894	-0.09482	0.0079			1515	-0.00444	0.0039	-0.02796	0.004	-0.02355	0.00435	CNP 10 nM		1515	0.13105	0.01974	0.10581	0.0181	-0.0224	0.00731
1520	0.17725	0.01686	0.049	0.00805	-0.1073	0.00687			1520	-0.00835	0.00461	-0.02928	0.0039	-0.0209	0.0046	CNP 10 nM		1520	0.17666	0.02298	0.12868	0.01905	-0.03987	0.00791
1525	0.12766	0.01734	0.01754	0.00775	-0.09562	0.00751			1525	0.02896	0.00598	-0.01224	0.00447	-0.03959	0.00527	CNP 10 nM		1525	0.14492	0.0158	-0.01569	0.00959	-0.13885	0.00845
1530	0.08833	0.01751	0.0191	0.00757	-0.06098	0.00954			1530	-0.01505	0.00476	-0.0475	0.00402	-0.0327	0.0048	CNP 10 nM		1530	0.0598	0.00997	-0.01157	0.00751	-0.06789	0.0056
1535	0.1259	0.01639	0.01066	0.0071	-0.10052	0.00717			1535	0.00498	0.00487	-0.02435	0.00383	-0.0289	0.00484	CNP 10 nM		1535	0.08367	0.00989	-0.03243	0.00878	-0.10782	0.0068
1540	0.12952	0.01569	0.01695	0.00714	-0.09799	0.00707			1540	0.04656	0.00677	0.00102	0.00504	-0.04308	0.00496	CNP 10 nM		1540	0.1579	0.02142	0.12676	0.02188	-0.02827	0.00645
1545	0.11536	0.01568	0.01913	0.00732	-0.08452	0.00738			1545	0.01357	0.00581	-0.02759	0.00421	-0.04017	0.00515	CNP 10 nM		1545	0.03372	0.01181	-0.02491	0.00923	-0.05703	0.00579
1550	0.10295	0.0153	-0.00938	0.00728	-0.10029	0.00658			1550	0.01138	0.00673	-0.02699	0.00428	-0.03729	0.0054	CNP 10 nM		1550	9.26065e-05	0.01108	-0.01478	0.00715	-0.01433	0.00697
1555	0.10134	0.01555	-0.01019	0.00775	-0.09978	0.00622			1555	0.07654	0.00945	0.0094	0.00525	-0.06125	0.00597	CNP 10 nM		1555	0.08223	0.01327	0.02528	0.00934	-0.05263	0.0057
1560	0.099	0.01458	0.02679	0.00656	-0.06401	0.00761			1560	-0.01483	0.00674	-0.03577	0.00459	-0.02058	0.00567	CNP 10 nM		1560	0.10778	0.01709	0.0705	0.01511	-0.03408	0.00618
1565	0.08335	0.01547	0.00148	0.00734	-0.07378	0.0074			1565	0.04332	0.00836	-0.01627	0.00459	-0.05618	0.00555	CNP 10 nM		1565	-0.08117	0.01656	-0.06896	0.01257	0.01635	0.00944
1570	0.14667	0.01447	0.04066	0.0079	-0.09123	0.00641			1570	0.04385	0.00914	-0.01637	0.00402	-0.05636	0.00627	CNP 10 nM		1570	0.04204	0.01098	-0.05159	0.01085	-0.09114	0.00625
1575	0.09949	0.01332	0.02795	0.00719	-0.06376	0.00713			1575	0.07668	0.0107	0.0087	0.00571	-0.06172	0.00628	CNP 10 nM		1575	-0.05712	0.01308	-0.06128	0.00975	-0.00341	0.00727
1580	0.07906	0.01389	-0.01682	0.00662	-0.08743	0.00662			1580	0.05482	0.01075	-0.01211	0.00527	-0.06178	0.0068	CNP 10 nM		1580	0.05977	0.0083	0.01193	0.00618	-0.04586	0.0056
1585	0.06388	0.01359	-0.02453	0.00691	-0.08179	0.00622			1585	0.02765	0.01034	-0.03355	0.00587	-0.05817	0.00621			1585	-0.03785	0.02294	-0.1491	0.02302	-0.12099	0.00822
1590	0.05972	0.01367	-0.00755	0.00668	-0.062	0.00696			1590	0.0706	0.01044	0.02175	0.00614	-0.04423	0.00674			1590	0.01679	0.00981	-0.05375	0.00964	-0.07073	0.00558
1595	0.0832	0.01221	0.00523	0.00528	-0.07072	0.00675			1595	0.09519	0.01398	-0.0096	0.00596	-0.09305	0.00785			1595	0.04407	0.00946	0.01218	0.00768	-0.03122	0.00581
1600	0.02476	0.01477	-0.03764	0.00758	-0.05924	0.0066			1600	0.08698	0.01282	-0.00194	0.0061	-0.07969	0.00722			1600	-0.06332	0.01414	-0.07518	0.01097	-0.01158	0.0073
1605	0.02422	0.01321	-0.03204	0.00693	-0.05356	0.0065			1605	0.07552	0.01247	-0.00631	0.00606	-0.07406	0.00715			1605	0.04647	0.01129	0.04228	0.01157	-0.00505	0.00674
1610	0.10824	0.01348	0.00666	0.00627	-0.09037	0.00639			1610	0.06856	0.01266	-0.00884	0.00564	-0.07022	0.00725			1610	-0.01554	0.01004	-0.04501	0.0083	-0.03061	0.00538
1615	0.09555	0.01287	0.02933	0.00747	-0.05939	0.00614			1615	0.11592	0.01412	0.03526	0.00693	-0.06991	0.00744			1615	0.03963	0.00777	-0.01104	0.00673	-0.04973	0.00547
1620	0.07266	0.01104	0.00951	0.00625	-0.05791	0.00651			1620	0.05805	0.01308	-0.01156	0.00615	-0.06345	0.00735			1620	0.14759	0.01664	0.03588	0.01013	-0.0964	0.00664
1625	0.05484	0.01257	-0.0217	0.00594	-0.07135	0.00601			1625	0.10554	0.01498	0.01267	0.00677	-0.08126	0.00764			1625	-0.00486	0.00912	0.02412	0.00709	0.02951	0.00894
1630	0.08898	0.01418	0.00825	0.0076	-0.07287	0.00596			1630	0.09785	0.01513	0.0071	0.00654	-0.07975	0.00781			1630	0.03115	0.00948	0.02223	0.00882	-0.00941	0.00661
1635	0.04506	0.01237	-0.01503	0.00557	-0.05616	0.00674			1635	0.10101	0.01488	0.00693	0.00612	-0.08254	0.00791			1635	0.05765	0.0073	-0.01726	0.0054	-0.07167	0.00544
1640	0.000540054	0.01209	-0.0549	0.00619	-0.05416	0.00629			1640	0.08728	0.01383	0.01906	0.00655	-0.06022	0.0078			1640	-0.0328	0.01218	-0.07194	0.01043	-0.04086	0.00592
1645	0.0284	0.01011	-0.03879	0.00426	-0.06433	0.0063			1645	0.13219	0.01603	0.02879	0.00707	-0.08828	0.00804			1645	0.0025	0.0086	0.00112	0.0062	-0.00145	0.00733
1650	0.05454	0.01206	0.00145	0.00683	-0.04921	0.00669			1650	0.1392	0.01689	0.02629	0.00717	-0.09573	0.00838			1650	0.09558	0.00948	0.00974	0.00709	-0.07915	0.00507
1655	0.05828	0.01291	-0.01713	0.00565	-0.06985	0.00683			1655	0.093	0.0158	0.00185	0.00661	-0.08013	0.0082			1655	-0.06338	0.01158	-0.06089	0.00783	0.00371	0.00765
1660	0.08419	0.01486	0.01773	0.00918	-0.06002	0.00645			1660	0.1139	0.01463	0.03693	0.00697	-0.06638	0.00813			1660	0.10869	0.01426	0.04281	0.01246	-0.06033	0.00542
1665	0.10766	0.01301	0.01207	0.00737	-0.08528	0.00588			1665	0.087	0.01383	0.00552	0.00623	-0.07242	0.00766			1665	0.06198	0.01259	0.08617	0.01503	0.02151	0.00861
1670	0.01904	0.01176	-0.03824	0.00611	-0.05507	0.00624			1670	0.08099	0.01347	0.00737	0.00625	-0.06569	0.00751			1670	-0.01245	0.00768	-0.03508	0.00548	-0.02349	0.00604
1675	0.06753	0.01353	-0.00201	0.00748	-0.06386	0.00656			1675	0.13574	0.01641	0.02615	0.00701	-0.09319	0.00854			1675	0.06584	0.01233	0.03649	0.01352	-0.02921	0.00592
1680	0.06013	0.01324	-0.00103	0.00696	-0.05635	0.00683			1680	0.15995	0.0168	0.04715	0.00752	-0.09413	0.00815			1680	-0.01951	0.01068	-0.05944	0.01036	-0.04222	0.00524
1685	-0.00219	0.0124	-0.05554	0.00609	-0.05209	0.00665			1685	0.11581	0.01631	0.00502	0.00679	-0.09603	0.00811			1685	-0.00827	0.00858	-0.01823	0.00571	-0.01017	0.00662
1690	0.06011	0.01255	-0.00608	0.00751	-0.06142	0.00599			1690	0.09158	0.01288	0.01887	0.00609	-0.0644	0.00745			1690	0.10864	0.0129	0.02471	0.0104	-0.0763	0.00575
1695	0.05363	0.01201	-0.0183	0.00586	-0.06712	0.00626			1695	0.09231	0.01382	0.00485	0.00629	-0.07765	0.00728			1695	-0.00537	0.00819	-0.05181	0.00756	-0.04792	0.00501
1700	0.03084	0.0129	-0.02711	0.006	-0.05477	0.00685			1700	0.11264	0.01469	0.02078	0.00649	-0.07984	0.0078			1700	0.09013	0.01102	0.02767	0.00913	-0.05815	0.00521
1705	0.03069	0.01215	-0.02214	0.00549	-0.04991	0.00676			1705	0.09783	0.01254	0.02656	0.00647	-0.06289	0.00737			1705	0.05993	0.00628	0.00976	0.00514	-0.04843	0.0051
1710	0.00558	0.01058	-0.03651	0.00514	-0.04072	0.00676			1710	0.13272	0.01401	0.03013	0.00644	-0.08823	0.00741			1710	0.08571	0.00717	-0.02137	0.00576	-0.09928	0.00639
1715	0.08638	0.0148	0.0172	0.00827	-0.06229	0.00662			1715	0.09073	0.0126	0.01138	0.00606	-0.07067	0.00732			1715	0.05819	0.00608	-0.03151	0.0053	-0.0856	0.00627
1720	0.00379	0.01337	-0.06259	0.00666	-0.06461	0.00689			1720	0.09627	0.01225	0.01549	0.00608	-0.07176	0.00714			1720	0.04367	0.0116	0.03154	0.01062	-0.0123	0.00674
1725	0.05244	0.01152	-0.02335	0.00468	-0.07079	0.00664			1725	0.10266	0.01227	0.02438	0.00662	-0.06921	0.00685			1725	-0.00434	0.00912	-0.06667	0.00907	-0.0641	0.00501
1730	0.01046	0.01159	-0.05962	0.00575	-0.06818	0.00637			1730	0.0608	0.01003	-5.56936e-05	0.00455	-0.05578	0.00681			1730	-0.05166	0.01587	-0.12107	0.01626	-0.07612	0.00583
1735	-0.00514	0.01084	-0.04703	0.00528	-0.04101	0.00624			1735	0.05251	0.01077	-0.02044	0.00521	-0.0677	0.00641			1735	-0.13379	0.01599	-0.08851	0.01035	0.05766	0.01099
1740	0.05107	0.01216	-0.0088	0.00729	-0.05593	0.00629			1740	0.08457	0.00992	0.01998	0.00532	-0.05823	0.00648			1740	-0.04669	0.00936	-0.05066	0.00667	-0.00407	0.00696
1745	0.00297	0.01148	-0.04566	0.00541	-0.04728	0.00628			1745	0.07105	0.01052	-0.01505	0.00547	-0.07896	0.00642			1745	0.09834	0.01473	0.0573	0.01456	-0.03895	0.005
1750	0.044	0.01228	-0.00496	0.00665	-0.0457	0.00659			1750	0.07225	0.00906	0.02192	0.00519	-0.04583	0.00627			1750	-0.01522	0.0079	0.00268	0.00689	0.018	0.00832
1755	0.00974	0.01144	-0.03513	0.00523	-0.04321	0.00647			1755	0.04316	0.00963	-0.02837	0.0048	-0.06715	0.0066			1755	0.04243	0.00596	-0.0128	0.00528	-0.05427	0.00478
1760	0.01521	0.01157	-0.03159	0.00613	-0.04499	0.00608			1760	0.04883	0.00832	-0.01568	0.00449	-0.06056	0.00567			1760	0.0053	0.0089	0.01079	0.00784	0.00487	0.00674
1765	0.03823	0.01346	-0.02213	0.00669	-0.05661	0.00715			1765	0.04876	0.00814	-0.013	0.00417	-0.05792	0.00571			1765	0.01211	0.00802	-0.04986	0.00838	-0.0628	0.00537
1770	0.02971	0.01115	-0.023	0.00531	-0.04998	0.00704			1770	0.02887	0.00772	0.00169	0.00468	-0.02544	0.00642			1770	-0.03279	0.00876	-0.06965	0.00872	-0.03959	0.00519
1775	0.04333	0.0138	-0.01269	0.0076	-0.0523	0.00676			1775	0.06588	0.00754	0.02156	0.00587	-0.04104	0.00549			1775	-0.00247	0.00691	-0.06952	0.00741	-0.06877	0.00521
1780	0.06262	0.0139	-0.00115	0.00764	-0.05873	0.00631			1780	0.06533	0.00794	0.00248	0.00471	-0.05818	0.00562			1780	-0.07152	0.01277	-0.06282	0.00964	0.01025	0.00714
1785	0.00724	0.01158	-0.03748	0.00606	-0.04322	0.00657			1785	0.05437	0.00736	0.002	0.00449	-0.04891	0.00571			1785	0.09962	0.00996	-0.06108	0.00637	-0.14466	0.01007
1790	0.02776	0.01295	-0.04677	0.00619	-0.07114	0.00663			1790	0.02109	0.00726	-0.04679	0.00446	-0.06576	0.00543			1790	0.03827	0.00721	-0.01338	0.00573	-0.05072	0.00533
1795	0.02427	0.01077	-0.02725	0.00538	-0.0492	0.00671			1795	-0.00409	0.0066	-0.03522	0.00376	-0.03055	0.00545			1795	0.17178	0.02372	0.1455	0.02504	-0.02481	0.00557
1800	-0.00435	0.01199	-0.06329	0.00654	-0.05801	0.00641			1800	0.02118	0.0072	-0.03493	0.00369	-0.05404	0.00595			1800	0.04394	0.00916	0.02138	0.00904	-0.02287	0.0056
1805	0.000275715	0.01108	-0.04545	0.00464	-0.04443	0.00681			1805	0.02003	0.00567	0.00511	0.00439	-0.01415	0.00568			1805	-0.02682	0.01056	-0.06443	0.0095	-0.03952	0.00543
1810	0.02047	0.01127	-0.02937	0.00636	-0.04777	0.00659			1810	0.02555	0.00586	-0.01481	0.00438	-0.03899	0.00485			1810	0.00273	0.00727	-0.00347	0.00595	-0.00675	0.00695
1815	0.0361	0.01198	-0.03524	0.00594	-0.06766	0.0066			1815	0.04032	0.00604	-0.00162	0.00447	-0.03988	0.00512			1815	0.06449	0.0106	0.06837	0.01358	0.00149	0.00665
1820	-0.00506	0.01235	-0.04182	0.00712	-0.0356	0.00721			1820	0.04656	0.00614	0.00187	0.00446	-0.04228	0.00505			1820	0.13908	0.0174	0.02215	0.01049	-0.10149	0.00673
1825	-0.00832	0.01106	-0.05638	0.00527	-0.04729	0.00636			1825	0.03677	0.00649	-0.02616	0.00445	-0.06029	0.00459			1825	0.10962	0.01601	0.0586	0.01556	-0.0474	0.0053
1830	0.02353	0.01332	-0.04081	0.00644	-0.06132	0.00714			1830	0.03483	0.00685	-0.03642	0.00403	-0.06822	0.00518			1830	0.10936	0.01467	0.03624	0.0122	-0.06671	0.00491
1835	-0.01054	0.01086	-0.05097	0.00572	-0.03978	0.00629			1835	0.0489	0.00642	-0.00108	0.00468	-0.04723	0.00491			1835	-0.05156	0.01143	-0.06065	0.00908	-0.00945	0.00646
1840	-0.00248	0.00933	-0.04432	0.00448	-0.04114	0.00536			1840	0.01556	0.00578	-0.04116	0.00378	-0.05537	0.00516			1840	0.03569	0.00964	-0.00010712	0.00825	-0.03547	0.00563
1845	-0.0233	0.01148	-0.04623	0.00532	-0.02208	0.00704			1845	-0.01218	0.0058	-0.04415	0.00419	-0.03193	0.00506			1845	-0.14627	0.02749	-0.19862	0.02588	-0.06474	0.00574
1850	-0.02114	0.01154	-0.05412	0.00556	-0.0324	0.0067			1850	-0.00979	0.00542	-0.03627	0.00382	-0.02624	0.00553			1850	-0.0553	0.01241	-0.08978	0.011	-0.03722	0.00497
1855	0.02964	0.01213	-0.02901	0.00647	-0.05578	0.00657			1855	-0.00022346	0.00563	-0.0351	0.00352	-0.03444	0.00477			1855	-0.03658	0.00976	-0.07938	0.0085	-0.04529	0.00538
1860	-0.00991	0.01108	-0.058	0.00577	-0.04749	0.00609			1860	-0.000424457	0.00522	-0.0341	0.00375	-0.03339	0.00448			1860	0.10482	0.01018	0.046	0.00969	-0.05405	0.00714
1865	-0.02075	0.01266	-0.07516	0.00694	-0.05425	0.00641			1865	-5.0364e-05	0.00589	-0.0385	0.00371	-0.03793	0.00512			1865	0.16937	0.02575	0.12651	0.02269	-0.03703	0.0057
1870	0.03892	0.01243	-0.02192	0.00705	-0.05736	0.00682			1870	0.03975	0.00578	-0.02211	0.00341	-0.05907	0.0046			1870	-0.00984	0.00796	0.00272	0.00642	0.01257	0.00802
1875	0.01168	0.01079	-0.03874	0.005	-0.04864	0.00701			1875	0.01282	0.00573	-0.02805	0.00393	-0.03995	0.00481			1875	-0.0757	0.01694	-0.12201	0.01596	-0.05144	0.00512
1880	0.01615	0.0114	-0.02886	0.00518	-0.04298	0.00724			1880	0.0306	0.00568	-0.02926	0.00414	-0.0577	0.00499			1880	0.03172	0.00646	-0.05467	0.00668	-0.08496	0.00587
1885	-0.0019	0.01042	-0.05169	0.00469	-0.04877	0.00652			1885	-0.00734	0.00509	-0.03987	0.00408	-0.03248	0.00483			1885	-0.08564	0.01519	-0.09444	0.0133	-0.00922	0.00675
1890	-0.01306	0.01084	-0.05871	0.00482	-0.04508	0.00648			1890	0.00832	0.00499	-0.02827	0.00407	-0.036	0.00491			1890	0.14496	0.02056	0.06721	0.0158	-0.06759	0.00584
1895	0.02463	0.01185	-0.04702	0.00505	-0.06855	0.00713			1895	0.08403	0.00819	0.01034	0.00587	-0.0674	0.00509			1895	-0.14488	0.0223	-0.17412	0.0211	-0.03493	0.00577
1900	-0.01636	0.01091	-0.07011	0.00634	-0.05361	0.0065			1900	0.02894	0.00556	-0.02011	0.0039	-0.04736	0.00437			1900	0.05379	0.01107	0.00983	0.00932	-0.04268	0.00495
1905	0.01711	0.01133	-0.03142	0.00677	-0.04677	0.00582			1905	0.03545	0.00612	-0.02123	0.00378	-0.05419	0.00521			1905	0.0106	0.01013	0.06769	0.01292	0.05651	0.01231	DEA/NO 20 nM
1910	0.02786	0.01172	-0.00187	0.0079	-0.02791	0.00682			1910	0.00926	0.00512	-0.00893	0.00484	-0.01786	0.00473			1910	0.06482	0.01018	-0.08872	0.01201	-0.14531	0.01013	DEA/NO 20 nM
1915	-0.01342	0.01187	-0.05814	0.00607	-0.04407	0.00644			1915	0.01995	0.00543	-0.01346	0.00426	-0.03251	0.00445			1915	0.00898	0.0073	-0.02785	0.00628	-0.03753	0.00529	DEA/NO 20 nM
1920	-0.06555	0.01248	-0.09093	0.00708	-0.02572	0.00681			1920	-0.00701	0.00522	-0.04579	0.00453	-0.03886	0.00448			1920	0.09893	0.00815	-0.02574	0.00546	-0.11346	0.00738	DEA/NO 20 nM
1925	-0.04108	0.0106	-0.07407	0.00531	-0.03322	0.00674			1925	0.02252	0.00499	-0.02236	0.00406	-0.04367	0.00447			1925	0.0965	0.00911	0.02526	0.00775	-0.06604	0.00504	DEA/NO 20 nM
1930	0.00298	0.01258	-0.05807	0.00621	-0.05945	0.00697			1930	0.02991	0.00539	-0.02854	0.00395	-0.05646	0.00452			1930	0.11051	0.00894	-0.00342	0.0055	-0.1028	0.00648	DEA/NO 20 nM
1935	-0.00992	0.01109	-0.06615	0.00571	-0.05562	0.00674			1935	0.01031	0.00566	-0.05116	0.00369	-0.06033	0.00534			1935	-0.02617	0.01245	-0.0582	0.00953	-0.0326	0.00675	DEA/NO 20 nM
1940	0.02707	0.01265	-0.0359	0.00678	-0.06007	0.00635			1940	0.03066	0.00683	-0.01817	0.00447	-0.04683	0.00493			1940	0.07486	0.00976	-0.03527	0.00943	-0.10358	0.00637	DEA/NO 20 nM
1945	-0.02874	0.01047	-0.08416	0.00583	-0.05608	0.00619			1945	0.03765	0.00569	-0.00608	0.00514	-0.04199	0.00426			1945	0.05403	0.01229	-0.02524	0.00963	-0.07549	0.00616	DEA/NO 20 nM
1950	0.01289	0.0123	-0.03549	0.00667	-0.04658	0.0061			1950	-0.00187	0.00489	-0.05358	0.00315	-0.05146	0.00463			1950	0.1449	0.0222	-0.09334	0.02165	-0.21006	0.01341	DEA/NO 20 nM
1955	-0.01984	0.01065	-0.04911	0.00546	-0.02861	0.0075			1955	0.01298	0.0055	-0.03749	0.00393	-0.04947	0.00472			1955	0.11246	0.01459	0.00935	0.00897	-0.09164	0.00689	DEA/NO 20 nM
1960	-0.04833	0.01159	-0.06794	0.00644	-0.01926	0.00722			1960	-0.03876	0.00568	-0.05779	0.00452	-0.01951	0.00451			1960	0.17738	0.0153	-0.02024	0.01196	-0.16731	0.00873	DEA/NO 20 nM
1965	0.02263	0.01213	-0.02719	0.00601	-0.04737	0.00716	ANP 20 nM		1965	-0.00397	0.0049	-0.02715	0.00409	-0.02302	0.00476			1965	0.34246	0.037	0.23259	0.03361	-0.08129	0.0085	DEA/NO 20 nM
1970	-0.04504	0.01208	-0.08301	0.00702	-0.03851	0.0065	ANP 20 nM		1970	0.03335	0.00629	-0.02142	0.00496	-0.05273	0.00427			1970	0.06577	0.02221	0.05771	0.01228	0.00123	0.01473	DEA/NO 20 nM
1975	0.01554	0.01225	-0.02636	0.00687	-0.04	0.00685	ANP 20 nM		1975	0.000518255	0.00494	-0.02567	0.00365	-0.0259	0.00454			1975	0.20063	0.02377	0.11313	0.01756	-0.06939	0.01025	DEA/NO 20 nM
1980	0.03509	0.01193	-0.03514	0.00569	-0.0666	0.00671	ANP 20 nM		1980	0.00121	0.00499	-0.04389	0.00361	-0.04472	0.00479			1980	0.14128	0.0239	-0.00377	0.01374	-0.12263	0.00849	DEA/NO 20 nM
1985	0.03716	0.01175	-0.01625	0.00703	-0.05044	0.00655	ANP 20 nM		1985	0.00113	0.00484	-0.03084	0.00396	-0.03164	0.00508			1985	0.17968	0.02371	0.07296	0.0129	-0.08473	0.01066	DEA/NO 20 nM
1990	0.02751	0.01197	-0.03519	0.00546	-0.05967	0.00705	ANP 20 nM		1990	-0.00229	0.0052	-0.04655	0.00414	-0.04408	0.00473			1990	0.18547	0.02515	0.05829	0.01352	-0.1012	0.01031	DEA/NO 20 nM
1995	0.03586	0.01571	-0.02469	0.00727	-0.05624	0.00861	ANP 20 nM		1995	0.05307	0.00654	0.000883975	0.00508	-0.04926	0.00429			1995	0.27748	0.02834	0.13632	0.01815	-0.10551	0.00999	DEA/NO 20 nM
2000	0.11561	0.01915	0.01958	0.00855	-0.08331	0.0094	ANP 20 nM		2000	0.05808	0.00744	-0.003	0.00516	-0.0572	0.00485			2000	0.14339	0.02696	0.03457	0.01421	-0.08669	0.01178	DEA/NO 20 nM
2005	0.13689	0.02487	0.01473	0.01128	-0.10341	0.01029	ANP 20 nM		2005	0.01014	0.00539	-0.03273	0.00403	-0.04213	0.00464			2005	0.40553	0.03086	0.08849	0.01372	-0.21851	0.0119	DEA/NO 20 nM
2010	0.1652	0.03092	0.00215	0.01383	-0.13418	0.01194	ANP 20 nM		2010	0.02586	0.00521	-0.01428	0.00468	-0.03895	0.00456			2010	0.23874	0.02619	0.06373	0.01345	-0.13557	0.00955	DEA/NO 20 nM
2015	0.2024	0.02675	0.06021	0.01046	-0.113	0.01326	ANP 20 nM		2015	-0.00113	0.00358	-0.01367	0.00497	-0.01258	0.00492			2015	0.25446	0.02537	0.03554	0.01385	-0.17011	0.00903	DEA/NO 20 nM
2020	0.26218	0.02938	0.06167	0.01135	-0.15366	0.01237	ANP 20 nM		2020	0.00449	0.00481	-0.03143	0.00418	-0.03558	0.00444			2020	0.20776	0.02998	-0.02944	0.02039	-0.1928	0.00959	DEA/NO 20 nM
2025	0.23186	0.03126	0.0425	0.01288	-0.1478	0.01266	ANP 20 nM		2025	0.0145	0.00461	-0.02156	0.0044	-0.03538	0.00478			2025	0.17586	0.03018	0.08418	0.01705	-0.06682	0.01406	DEA/NO 20 nM
2030	0.26389	0.03367	0.06403	0.01389	-0.15151	0.01364	ANP 20 nM		2030	-0.02658	0.00514	-0.05631	0.00406	-0.03032	0.00425			2030	0.21058	0.02865	0.10957	0.01642	-0.07417	0.0134
2035	0.28447	0.03313	0.07729	0.01362	-0.15495	0.01362	ANP 20 nM		2035	0.00616	0.00554	-0.04611	0.00348	-0.05146	0.00521			2035	0.15124	0.03006	-0.00494	0.01822	-0.1283	0.01056
2040	0.27328	0.03293	0.06231	0.01292	-0.15907	0.0141	ANP 20 nM		2040	0.02394	0.00589	-0.01989	0.00461	-0.04256	0.00423			2040	-0.01005	0.0402	-0.10618	0.02925	-0.08286	0.01194
2045	0.2696	0.03417	0.06453	0.0151	-0.15504	0.01318	ANP 20 nM		2045	0.01792	0.00581	-0.02962	0.00406	-0.04629	0.00496			2045	0.12059	0.02928	0.00328	0.01619	-0.09446	0.01265
2050	0.27192	0.03098	0.07282	0.01206	-0.15046	0.01371	ANP 20 nM		2050	0.01803	0.00535	-0.0242	0.00431	-0.04122	0.00461			2050	0.26657	0.02732	0.06698	0.01546	-0.15274	0.0091
2055	0.27172	0.03396	0.04178	0.01545	-0.17493	0.01205	ANP 20 nM		2055	0.0069	0.00443	-0.03261	0.00384	-0.03909	0.00432			2055	0.40418	0.03591	0.17145	0.02171	-0.16077	0.0088
2060	0.29053	0.02959	0.08322	0.01152	-0.15525	0.01301	ANP 20 nM		2060	0.00833	0.00517	-0.03394	0.00484	-0.04176	0.00458			2060	0.29198	0.02472	0.08169	0.0116	-0.15767	0.01025
2065	0.27353	0.03047	0.06485	0.01224	-0.1583	0.01274	ANP 20 nM		2065	0.00658	0.00458	-0.02129	0.00426	-0.02751	0.00475			2065	0.35384	0.02722	0.07198	0.01246	-0.20315	0.00969
2070	0.31122	0.03074	0.07324	0.01198	-0.17615	0.01249	ANP 20 nM		2070	-0.02802	0.0048	-0.04351	0.00425	-0.01571	0.00482			2070	0.23483	0.0299	0.17956	0.02602	-0.03989	0.01351
2075	0.27691	0.02687	0.09544	0.01024	-0.1372	0.01316	ANP 20 nM		2075	0.03964	0.00739	-0.02593	0.00445	-0.06235	0.00535			2075	0.1967	0.0206	0.0467	0.01068	-0.12186	0.00854
2080	0.29762	0.0267	0.08674	0.00968	-0.15793	0.01236	ANP 20 nM		2080	0.02988	0.00599	-0.02041	0.00477	-0.0485	0.00482			2080	0.19994	0.01932	-0.000211759	0.01212	-0.16479	0.00806
2085	0.2833	0.02812	0.06055	0.01139	-0.16911	0.01127	ANP 20 nM		2085	0.00325	0.00465	-0.02254	0.0046	-0.02553	0.00497			2085	0.06138	0.02339	-0.03157	0.01536	-0.08272	0.0094
2090	0.25689	0.03073	0.02832	0.01389	-0.177	0.01092			2090	-0.0333	0.00524	-0.06801	0.00427	-0.03565	0.00459			2090	0.37223	0.04137	0.13222	0.01785	-0.16679	0.00944
2095	0.27355	0.02571	0.08707	0.01008	-0.142	0.01242			2095	0.03691	0.00589	-0.012	0.00525	-0.04695	0.00471			2095	0.16867	0.02092	0.07417	0.01247	-0.07731	0.00952
2100	0.30163	0.02307	0.08128	0.00876	-0.16606	0.01042			2100	0.00516	0.00669	-0.0585	0.00416	-0.06264	0.00562			2100	0.20419	0.01884	0.03018	0.00972	-0.14204	0.00811
2105	0.24434	0.02749	0.04094	0.01156	-0.15914	0.01088			2105	-0.00277	0.00485	-0.02766	0.0045	-0.02478	0.00469			2105	0.09051	0.02196	-0.06429	0.02056	-0.14412	0.00881
2110	0.25055	0.02422	0.08588	0.00861	-0.12737	0.01257			2110	0.02473	0.00553	-0.00474	0.00559	-0.02861	0.00495			2110	0.08079	0.02677	-0.13805	0.02434	-0.2054	0.01225
2115	0.21874	0.02639	0.03611	0.0119	-0.14575	0.01068			2115	0.01293	0.00498	-0.02764	0.00448	-0.03993	0.00425			2115	0.09857	0.01601	-0.04309	0.01337	-0.12921	0.00759
2120	0.24505	0.02215	0.06473	0.00813	-0.14147	0.01068			2120	-0.01821	0.0045	-0.0391	0.00428	-0.02118	0.00425			2120	0.14456	0.01905	0.02311	0.011	-0.10396	0.00756
2125	0.22	0.02244	0.06362	0.00881	-0.1247	0.01082			2125	0.00812	0.00569	-0.02478	0.00474	-0.03229	0.00517			2125	0.21115	0.03271	0.25297	0.03878	0.03401	0.01457
2130	0.21337	0.02451	0.01725	0.01103	-0.15835	0.00919			2130	0.0019	0.00543	-0.04811	0.00449	-0.04959	0.00508			2130	-0.01645	0.02103	-0.12687	0.01884	-0.11304	0.00799
2135	0.22362	0.022	0.04575	0.00848	-0.14223	0.00991			2135	0.00926	0.00615	-0.03977	0.00422	-0.04813	0.00495			2135	0.07049	0.01794	0.06534	0.01441	-0.00217	0.01091
2140	0.19905	0.02226	0.0374	0.00871	-0.13151	0.01001			2140	0.01386	0.00525	-0.02972	0.00441	-0.04278	0.00446			2140	-0.01686	0.0164	-0.07017	0.0118	-0.05236	0.00775
2145	0.18494	0.02364	0.01658	0.00948	-0.13847	0.01014			2145	0.00773	0.00455	-0.02727	0.00431	-0.03457	0.00467			2145	-0.03657	0.02551	-0.1514	0.02317	-0.12225	0.008
2150	0.16785	0.0219	0.02216	0.00975	-0.12167	0.00935			2150	0.00333	0.00494	-0.03692	0.00449	-0.03996	0.00448			2150	0.09327	0.01589	0.04597	0.01138	-0.04182	0.00838
2155	0.1992	0.02184	0.02765	0.00892	-0.14013	0.00904			2155	-0.0156	0.00479	-0.04023	0.00447	-0.02482	0.00488			2155	0.37985	0.04529	0.17683	0.02815	-0.14147	0.00837
2160	0.17103	0.02149	0.02476	0.00973	-0.12203	0.00901			2160	0.00218	0.00516	-0.03276	0.00452	-0.03459	0.00503			2160	0.1446	0.02014	0.0599	0.01361	-0.07229	0.00786
2165	0.14752	0.02086	0.01683	0.00879	-0.11089	0.00944			2165	0.00197	0.0046	-0.00768	0.00515	-0.0095	0.00523	CNP 20 nM		2165	0.09963	0.01193	0.01304	0.00729	-0.07847	0.00634
2170	0.1394	0.02185	0.00682	0.01004	-0.11334	0.00886			2170	0.04566	0.0062	-0.01619	0.00488	-0.05882	0.00475	CNP 20 nM		2170	-0.09424	0.02082	-0.09149	0.01511	0.00927	0.01047
2175	0.13062	0.01935	0.00311	0.00815	-0.11011	0.00892			2175	-0.02727	0.0044	-0.04279	0.00422	-0.01582	0.00466	CNP 20 nM		2175	0.20788	0.02406	0.04275	0.0127	-0.13365	0.00806
2180	0.12112	0.01963	-0.00296	0.00883	-0.10807	0.00863			2180	0.01849	0.00608	-0.02623	0.00424	-0.04348	0.00485	CNP 20 nM		2180	0.20545	0.02787	0.12873	0.02232	-0.06247	0.0072
2185	0.14464	0.01962	0.01036	0.00872	-0.11476	0.00867			2185	-0.01278	0.00552	-0.03966	0.00471	-0.02691	0.00508	CNP 20 nM		2185	0.17337	0.01987	0.03079	0.0094	-0.11881	0.00832
2190	0.0998	0.01857	-0.00387	0.00795	-0.09154	0.00939			2190	-0.00819	0.00422	-0.03124	0.00445	-0.02314	0.00466	CNP 20 nM		2190	0.09302	0.0131	0.03817	0.00834	-0.04946	0.00739
2195	0.12852	0.01726	0.00461	0.00743	-0.1077	0.00801			2195	0.00433	0.00518	-0.04437	0.00424	-0.04822	0.00481	CNP 20 nM		2195	0.18246	0.02104	0.06256	0.01248	-0.09933	0.00755
2200	0.14929	0.01799	0.01653	0.00794	-0.11335	0.00812			2200	0.02257	0.00619	-0.05049	0.00395	-0.07095	0.00494	CNP 20 nM		2200	0.10308	0.01474	0.02611	0.0102	-0.0693	0.00667
2205	0.07622	0.01843	-0.01973	0.00836	-0.08662	0.00852			2205	-0.00133	0.00492	-0.05194	0.00422	-0.05042	0.00491	CNP 20 nM		2205	0.17487	0.02217	0.0838	0.01496	-0.07555	0.0083
2210	0.09043	0.01705	-0.01972	0.00805	-0.09896	0.00767			2210	0.01037	0.00526	-0.01656	0.00461	-0.02639	0.00498	CNP 20 nM		2210	0.13757	0.01554	0.07561	0.01221	-0.05441	0.00669
2215	0.08661	0.01753	-0.029	0.00829	-0.10426	0.00781			2215	0.01792	0.00479	-0.01174	0.00444	-0.02897	0.00471	CNP 20 nM		2215	0.08772	0.01097	0.00246	0.00662	-0.07818	0.00677
2220	0.09795	0.01764	-0.0019	0.0079	-0.08854	0.00876			2220	-0.00221	0.00514	-0.02895	0.00465	-0.02658	0.00485	CNP 20 nM		2220	0.22952	0.0287	0.0852	0.0169	-0.11408	0.00763
2225	0.13625	0.01591	0.0413	0.00966	-0.08199	0.00811			2225	0.02348	0.0046	-0.01259	0.00482	-0.03513	0.00481	CNP 20 nM		2225	0.16929	0.01522	0.0183	0.00656	-0.12725	0.00815
2230	0.07642	0.01497	-0.01525	0.00644	-0.08331	0.00786			2230	0.02668	0.00613	-0.02651	0.00488	-0.05152	0.00451	CNP 20 nM		2230	0.1291	0.01382	0.00718	0.00698	-0.10675	0.00769
2235	0.09263	0.01653	0.00409	0.00787	-0.07897	0.00827			2235	-0.00505	0.00594	-0.05455	0.00373	-0.04924	0.00507	CNP 20 nM		2235	0.25344	0.0306	0.13031	0.02197	-0.09628	0.00664
2240	0.09338	0.01515	-0.02492	0.00706	-0.10652	0.00734			2240	0.0382	0.00734	-0.02271	0.00436	-0.05793	0.00548	CNP 20 nM		2240	-0.03595	0.01296	-0.05163	0.00841	-0.01471	0.00783
2245	0.11865	0.01486	0.00947	0.00741	-0.09609	0.00726			2245	0.04396	0.00712	-0.00212	0.00556	-0.04374	0.00479	CNP 20 nM		2245	-0.01075	0.01304	-0.07204	0.01159	-0.06257	0.00638
2250	0.08834	0.01572	-0.00485	0.00709	-0.08365	0.00819			2250	0.02396	0.008	-0.04566	0.00447	-0.06706	0.00573	CNP 20 nM		2250	-0.00328	0.01396	-0.09069	0.01381	-0.08932	0.00698
2255	0.10272	0.01672	-0.00117	0.0078	-0.09217	0.0081			2255	0.04837	0.00909	-0.02137	0.00511	-0.06539	0.00609	CNP 20 nM		2255	0.13827	0.01857	0.02573	0.00952	-0.09681	0.00777
2260	0.07888	0.01508	-0.01779	0.00664	-0.08775	0.00786			2260	0.08263	0.01033	-0.0032	0.00589	-0.07804	0.00604	CNP 20 nM		2260	0.02308	0.01105	0.00897	0.00946	-0.01371	0.00801
2265	0.07226	0.01448	-0.01391	0.00751	-0.07874	0.00774			2265	0.12512	0.01245	0.02246	0.00679	-0.08969	0.00616	CNP 20 nM		2265	0.01325	0.01142	-0.07084	0.01115	-0.08418	0.00673
2270	0.04311	0.01448	-0.02803	0.00646	-0.06631	0.00807			2270	0.07239	0.01092	-0.00397	0.00601	-0.06958	0.00707	CNP 20 nM		2270	0.09588	0.00807	-0.01491	0.00554	-0.10114	0.00754
2275	0.04273	0.01354	-0.02961	0.00624	-0.06774	0.00759			2275	0.12019	0.01356	0.02966	0.00792	-0.07915	0.00617	CNP 20 nM		2275	0.01363	0.00937	-0.05741	0.00859	-0.07097	0.00629
2280	0.01906	0.01531	-0.0533	0.00797	-0.06917	0.00739			2280	0.11739	0.01439	0.0037	0.00651	-0.0992	0.00756	CNP 20 nM		2280	0.05572	0.01396	0.01711	0.01214	-0.03686	0.0068
2285	0.08523	0.01407	-0.01332	0.00628	-0.08928	0.00714			2285	0.10253	0.01439	-0.01031	0.00646	-0.0998	0.00736	CNP 20 nM		2285	0.08021	0.01413	0.06328	0.01448	-0.01652	0.0077
2290	0.06713	0.0151	-0.01663	0.00713	-0.07667	0.00778			2290	0.0966	0.01396	0.01215	0.00721	-0.07473	0.00724			2290	-0.0503	0.01916	-0.14102	0.01901	-0.09872	0.00711
2295	0.03543	0.01505	-0.03512	0.00682	-0.06614	0.00798			2295	0.13922	0.01646	0.02374	0.00716	-0.09819	0.00807			2295	-0.00308	0.00964	-0.03274	0.00709	-0.02993	0.00636
2300	0.05232	0.0142	-0.04734	0.0062	-0.09309	0.007			2300	0.12747	0.01574	0.02419	0.00754	-0.08878	0.00772			2300	-0.02517	0.01398	-0.10145	0.01369	-0.08006	0.00618
2305	0.07144	0.014	-0.03702	0.00612	-0.09965	0.00717			2305	0.13525	0.0166	0.01465	0.0076	-0.1031	0.00799			2305	0.16949	0.01878	0.03314	0.01045	-0.11482	0.00756
2310	0.01403	0.01455	-0.05161	0.00716	-0.06293	0.0075			2310	0.10711	0.01541	0.01264	0.00741	-0.08241	0.00809			2310	0.15709	0.01585	0.02202	0.00845	-0.1155	0.0072
2315	0.09711	0.01517	0.0242	0.01056	-0.06526	0.00731			2315	0.12708	0.01689	-0.00316	0.00723	-0.11214	0.00831			2315	0.06653	0.0107	-0.00452	0.0078	-0.06696	0.00608
2320	0.02409	0.01278	-0.05573	0.00706	-0.07671	0.00652			2320	0.152	0.01826	0.01327	0.00801	-0.11667	0.00871			2320	0.05704	0.00899	-0.01743	0.00692	-0.07075	0.00694
2325	0.03037	0.01386	-0.06314	0.00665	-0.08919	0.0071			2325	0.1442	0.017	0.01484	0.00755	-0.10962	0.0086			2325	0.01402	0.00832	-0.0166	0.00664	-0.03076	0.00646
2330	0.04776	0.01361	-0.0265	0.00672	-0.06934	0.00734			2330	0.16016	0.01792	0.02546	0.0077	-0.11251	0.00844			2330	0.01679	0.00713	-0.03487	0.00636	-0.05184	0.00573
2335	0.09648	0.01405	0.00984	0.00826	-0.07772	0.00716			2335	0.14271	0.01622	0.0296	0.00744	-0.09587	0.00825			2335	0.06257	0.01149	0.03879	0.01278	-0.02374	0.00703
2340	0.0514	0.01253	-0.03538	0.006	-0.08125	0.00671			2340	0.13987	0.017	0.00863	0.00766	-0.11185	0.0082			2340	0.00932	0.00926	-0.06257	0.00835	-0.07229	0.0054
2345	0.05091	0.01401	-0.03296	0.00669	-0.07819	0.0074			2345	0.17854	0.01879	0.02749	0.00748	-0.12418	0.00893			2345	0.13784	0.01562	0.01576	0.00898	-0.10612	0.00754
2350	-0.01643	0.01392	-0.0776	0.00712	-0.06052	0.00721			2350	0.17029	0.01852	0.03067	0.0077	-0.11546	0.00861			2350	-0.04137	0.01056	-0.06951	0.00849	-0.02953	0.00661
2355	0.11365	0.01596	0.02302	0.01043	-0.08002	0.00744			2355	0.15784	0.01646	0.02726	0.00728	-0.10967	0.00821			2355	-0.0193	0.00933	-0.02422	0.00622	-0.00453	0.00812
2360	0.04021	0.01321	-0.03016	0.00781	-0.06625	0.00777			2360	0.10338	0.01473	0.00277	0.00709	-0.08858	0.00743			2360	0.04256	0.00984	-0.00556	0.00929	-0.04725	0.00576
2365	0.0594	0.01322	-0.0233	0.00689	-0.07671	0.00697			2365	0.13982	0.01695	0.02002	0.00795	-0.10193	0.00799			2365	0.17127	0.02052	0.05236	0.01472	-0.10064	0.00679
2370	0.02635	0.01238	-0.03049	0.00685	-0.05406	0.00737			2370	0.08586	0.01434	0.00165	0.00697	-0.07486	0.00787			2370	0.22573	0.02633	0.096	0.01717	-0.10367	0.00694
2375	0.02841	0.01187	-0.02487	0.00663	-0.05053	0.00755			2375	0.1513	0.01703	-0.00317	0.00629	-0.13058	0.00873			2375	-0.07179	0.01204	-0.05628	0.00793	0.01854	0.00891
2380	-0.00249	0.01227	-0.06987	0.00606	-0.06617	0.00699			2380	0.10453	0.01385	0.00904	0.00646	-0.08404	0.00743			2380	0.0252	0.00951	-0.07361	0.00974	-0.0976	0.00656
2385	0.02847	0.01142	-0.0327	0.00606	-0.05833	0.00686			2385	0.12693	0.01524	0.01148	0.00672	-0.09965	0.00767			2385	0.02471	0.01048	0.0162	0.00964	-0.00884	0.00715
2390	0.03569	0.0131	-0.05915	0.00664	-0.09022	0.0068			2390	0.14423	0.01501	0.01739	0.00628	-0.10815	0.0076			2390	0.20299	0.02251	0.08129	0.0159	-0.1002	0.00638
2395	0.02086	0.01351	-0.04728	0.00711	-0.06532	0.0067			2395	0.09733	0.01237	0.01088	0.00643	-0.07692	0.00686			2395	0.06594	0.00787	-0.04043	0.00656	-0.10033	0.00688
2400	0.04767	0.01253	-0.02459	0.00731	-0.06794	0.00582			2400	0.11898	0.0128	0.02205	0.00669	-0.08474	0.00684			2400	0.01206	0.01357	-0.11494	0.01349	-0.12679	0.00837
2405	0.00178	0.01287	-0.05983	0.007	-0.06016	0.00662			2405	0.13397	0.01388	0.00756	0.00589	-0.10908	0.00738			2405	-0.04834	0.01554	-0.10578	0.01404	-0.06099	0.00596
2410	0.02365	0.013	-0.05447	0.0063	-0.07486	0.00701			2410	0.08163	0.01032	0.00575	0.00542	-0.06877	0.0063			2410	0.18951	0.02017	0.06966	0.01493	-0.10017	0.00667
2415	0.00681	0.01247	-0.07109	0.0062	-0.07603	0.00685			2415	0.10752	0.01109	0.02466	0.00627	-0.0734	0.00638			2415	-0.16958	0.02197	-0.13821	0.01796	0.04558	0.01058
2420	-0.00561	0.01129	-0.07222	0.00622	-0.0659	0.00652			2420	0.13965	0.01355	0.02897	0.0064	-0.09495	0.00727			2420	0.01566	0.01124	-0.08619	0.0108	-0.10127	0.00726
2425	0.000718912	0.0107	-0.06697	0.00559	-0.06664	0.0061			2425	0.07418	0.01002	-0.00868	0.00468	-0.07566	0.00654			2425	0.01247	0.00888	-0.0081	0.00697	-0.02064	0.00698
2430	0.0175	0.01205	-0.05282	0.00653	-0.06794	0.0066			2430	0.09448	0.01047	-0.00159	0.00516	-0.08637	0.0063			2430	0.01044	0.00686	-0.0298	0.00589	-0.04087	0.0055
2435	-0.01555	0.01274	-0.06609	0.00647	-0.04988	0.00687			2435	0.12902	0.01178	0.00586	0.00546	-0.10747	0.00635			2435	0.02624	0.01115	0.05772	0.01437	0.02945	0.00971
2440	0.04511	0.01311	-0.04166	0.00691	-0.08179	0.00621			2440	0.07918	0.00926	-0.012	0.00521	-0.08348	0.0057			2440	-0.1024	0.02555	-0.17337	0.02411	-0.0833	0.00647
2445	0.06247	0.01276	-0.04216	0.00672	-0.09732	0.00636			2445	0.05869	0.00956	-0.02512	0.00484	-0.07793	0.00593			2445	0.2978	0.03471	0.06769	0.01469	-0.16875	0.0115
2450	0.02946	0.0116	-0.02987	0.00603	-0.05646	0.00674			2450	0.07743	0.00972	-0.0173	0.00516	-0.08674	0.00591			2450	0.05498	0.00698	-0.02479	0.00627	-0.07655	0.00602
2455	-0.00832	0.0132	-0.08468	0.00706	-0.0756	0.00661			2455	0.07436	0.00842	0.01511	0.00572	-0.0543	0.00607			2455	0.0936	0.01141	0.0258	0.00987	-0.06271	0.00645
2460	0.01772	0.01225	-0.05013	0.00601	-0.06534	0.00685			2460	0.0768	0.0085	0.00375	0.00493	-0.06691	0.00577			2460	-0.08576	0.01992	-0.12534	0.01847	-0.04397	0.00543
2465	0.02964	0.0109	-0.04041	0.00546	-0.06695	0.00661			2465	0.03392	0.0085	-0.05556	0.00467	-0.08562	0.00547			2465	0.08134	0.011	0.01915	0.00963	-0.05836	0.00605
2470	0.00173	0.01183	-0.06193	0.0058	-0.06226	0.00674			2470	0.09357	0.00917	0.00958	0.00624	-0.07607	0.00524			2470	-0.02909	0.0117	-0.09783	0.01216	-0.07273	0.00556
2475	0.0418	0.01194	-0.01792	0.00732	-0.05621	0.00704			2475	0.04474	0.00783	-0.02928	0.00456	-0.07007	0.00537			2475	0.06661	0.00648	-0.02187	0.00618	-0.08407	0.00579
2480	0.00647	0.01141	-0.06623	0.00606	-0.07112	0.00651			2480	0.04657	0.0071	-0.01463	0.00487	-0.05784	0.00563			2480	-0.00252	0.00935	-0.07521	0.0092	-0.07421	0.00547
2485	-0.04638	0.01254	-0.08529	0.00652	-0.03922	0.00745			2485	0.03344	0.00681	-0.03471	0.00399	-0.06537	0.00483			2485	0.11914	0.01353	0.03147	0.01152	-0.07915	0.00545
2490	0.02527	0.01114	-0.02356	0.00695	-0.04662	0.00684			2490	0.04586	0.00806	-0.04431	0.00415	-0.08528	0.00569			2490	0.03169	0.01277	-0.08495	0.01391	-0.11529	0.00872
2495	0.03213	0.0111	-0.05522	0.00523	-0.0835	0.00675			2495	0.07248	0.00692	0.0089	0.00568	-0.05899	0.00459			2495	0.02852	0.00788	-0.0101	0.00761	-0.03847	0.00656
2500	0.05003	0.01447	-0.04507	0.00746	-0.08905	0.00691			2500	0.08668	0.00785	0.00769	0.00516	-0.07209	0.00497			2500	-0.07229	0.01537	-0.1175	0.01424	-0.0496	0.00549
2505	0.03557	0.01172	-0.0352	0.00669	-0.06724	0.00672			2505	0.08755	0.00739	0.02127	0.00556	-0.0605	0.00491			2505	0.04627	0.00893	-0.01636	0.00673	-0.06033	0.00645
2510	-0.0071	0.01219	-0.07276	0.00669	-0.06481	0.00722			2510	0.05057	0.00622	0.00067528	0.00526	-0.04714	0.00528			2510	0.1166	0.01154	-0.01218	0.00659	-0.11454	0.00792
2515	-0.01711	0.01165	-0.07171	0.0064	-0.05435	0.00668			2515	0.05941	0.0061	-0.01698	0.00425	-0.07177	0.00438			2515	-0.05115	0.01408	-0.11316	0.01334	-0.06647	0.0061
2520	0.04857	0.01204	-0.01429	0.00844	-0.05908	0.0065			2520	0.03437	0.00624	-0.02917	0.00423	-0.06093	0.00516			2520	0.04666	0.00911	-0.07715	0.00991	-0.11938	0.00796
2525	-0.03267	0.01213	-0.07058	0.00642	-0.03773	0.00754			2525	0.04688	0.00745	-0.02557	0.00451	-0.06857	0.00499			2525	0.02156	0.00799	-0.02154	0.00652	-0.04284	0.00637
2530	-0.02998	0.01194	-0.06949	0.00609	-0.03926	0.00745			2530	0.03137	0.00638	-0.03326	0.00419	-0.06225	0.00446			2530	0.09227	0.00735	-0.00323	0.00689	-0.08821	0.00677
2535	0.02574	0.01103	-0.03686	0.00566	-0.05988	0.00696			2535	0.03807	0.00585	-0.02513	0.00422	-0.06048	0.00492			2535	-0.16734	0.03004	-0.21512	0.02819	-0.05884	0.00519
2540	-0.00634	0.01169	-0.06563	0.00646	-0.0585	0.00661			2540	0.02032	0.00516	-0.02918	0.00411	-0.0483	0.00434			2540	0.05599	0.0071	-0.03206	0.00577	-0.0842	0.00608
2545	0.04912	0.0111	-0.02602	0.00637	-0.07064	0.00656			2545	0.0023	0.00497	-0.0396	0.00351	-0.04156	0.00417			2545	0.07162	0.00819	-0.01344	0.00818	-0.08056	0.00609
2550	0.00159	0.01018	-0.03445	0.00621	-0.035	0.00701			2550	0.02795	0.0063	-0.0279	0.0041	-0.05393	0.0044			2550	0.15727	0.02013	0.07117	0.01655	-0.07469	0.00586
2555	-0.0494	0.01288	-0.09623	0.00731	-0.04775	0.00726			2555	0.01813	0.00511	-0.02263	0.00434	-0.03978	0.00477			2555	0.12704	0.01664	0.06632	0.01603	-0.05526	0.0055	DEA/NO 40 nM
2560	-0.01205	0.01192	-0.07575	0.00662	-0.06323	0.00697			2560	0.05529	0.00633	-0.00198	0.0055	-0.05403	0.00466			2560	0.03737	0.00726	-0.00486	0.00754	-0.04198	0.00587	DEA/NO 40 nM
2565	-0.02536	0.01159	-0.09592	0.00646	-0.07123	0.00653			2565	0.05371	0.00653	-0.01772	0.00495	-0.06741	0.00485			2565	0.15078	0.01694	0.05015	0.01328	-0.08769	0.00582	DEA/NO 40 nM
2570	-0.02941	0.01131	-0.06401	0.00665	-0.03448	0.00684			2570	0.00632	0.00535	-0.0491	0.00376	-0.05478	0.00439			2570	-0.03923	0.01594	-0.10762	0.01508	-0.07267	0.00588	DEA/NO 40 nM
2575	0.02201	0.01125	-0.05116	0.00553	-0.07044	0.00658			2575	0.03093	0.00553	-0.01568	0.00461	-0.045	0.00438			2575	0.10759	0.00886	2.3817e-05	0.00579	-0.09734	0.00659	DEA/NO 40 nM
2580	0.00707	0.0095	-0.05777	0.00593	-0.06361	0.00629			2580	0.02336	0.00528	-0.03564	0.00391	-0.05738	0.00442			2580	0.07226	0.00956	0.02966	0.00678	-0.03952	0.00786	DEA/NO 40 nM
2585	-0.01799	0.01247	-0.09659	0.00744	-0.07885	0.0066			2585	0.02746	0.0063	-0.04247	0.00417	-0.06764	0.00456			2585	0.09499	0.01243	0.0124	0.00734	-0.07446	0.00775	DEA/NO 40 nM
2590	-0.011	0.01197	-0.0705	0.00644	-0.0589	0.00666			2590	0.0424	0.00554	-0.02758	0.0042	-0.06685	0.00457			2590	0.45875	0.04546	0.17181	0.02459	-0.18964	0.00961	DEA/NO 40 nM
2595	0.000889342	0.0113	-0.05835	0.00481	-0.05782	0.00733			2595	0.01284	0.00574	-0.03201	0.00421	-0.04391	0.00479			2595	0.1877	0.02018	0.089	0.01521	-0.08108	0.00904	DEA/NO 40 nM
2600	-0.01503	0.01184	-0.07748	0.00665	-0.06219	0.00685			2600	-0.03284	0.00567	-0.05894	0.00394	-0.02657	0.00473			2600	0.36139	0.03366	0.15765	0.02193	-0.14567	0.00893	DEA/NO 40 nM
2605	0.0178	0.0118	-0.05737	0.00616	-0.07266	0.0068			2605	0.00119	0.00556	-0.05181	0.00383	-0.05254	0.00485			2605	0.24729	0.02446	0.08654	0.01363	-0.12424	0.00977	DEA/NO 40 nM
2610	0.000300212	0.01207	-0.05486	0.00726	-0.05394	0.00694			2610	-0.00691	0.00526	-0.03459	0.00414	-0.02751	0.00514			2610	0.13519	0.02913	-0.03506	0.01792	-0.14362	0.01035	DEA/NO 40 nM
2615	-0.01011	0.01164	-0.07907	0.00608	-0.06847	0.00654			2615	0.01658	0.00458	-0.02668	0.0044	-0.04247	0.00423			2615	0.24246	0.02755	0.11355	0.01504	-0.09576	0.01285	DEA/NO 40 nM
2620	0.02824	0.01075	-0.02991	0.00743	-0.05576	0.00646			2620	0.03085	0.00584	-0.02396	0.00469	-0.05287	0.00472			2620	0.23515	0.02795	0.07612	0.01406	-0.12041	0.01245	DEA/NO 40 nM
2625	-0.0099	0.01195	-0.09366	0.00681	-0.08342	0.00676			2625	0.02401	0.00536	-0.03257	0.00424	-0.05499	0.00465			2625	0.23417	0.0286	0.03793	0.014	-0.1512	0.01113	DEA/NO 40 nM
2630	-0.00916	0.00984	-0.06935	0.00483	-0.0597	0.00683			2630	-0.00259	0.00497	-0.0448	0.0043	-0.04216	0.00425			2630	0.42195	0.03287	0.17058	0.01957	-0.17144	0.0102	DEA/NO 40 nM
2635	0.02247	0.01084	-0.04231	0.00654	-0.06237	0.00667			2635	-0.00272	0.00534	-0.04319	0.00472	-0.04043	0.00424			2635	0.21812	0.03026	0.08799	0.01444	-0.09491	0.01455	DEA/NO 40 nM
2640	-0.000872522	0.00984	-0.07426	0.0049	-0.07251	0.00629			2640	0.04703	0.00765	-0.04104	0.00433	-0.08331	0.00557			2640	0.31296	0.02907	0.06119	0.01427	-0.18503	0.01036	DEA/NO 40 nM
2645	-0.01965	0.0107	-0.07951	0.00593	-0.06001	0.00653			2645	0.01419	0.0053	-0.04916	0.00408	-0.06222	0.00438			2645	0.37306	0.03122	0.15326	0.01825	-0.15323	0.01169	DEA/NO 40 nM
2650	-0.00369	0.01233	-0.0903	0.00675	-0.0856	0.00722			2650	-0.01908	0.00485	-0.05142	0.00382	-0.03272	0.00453			2650	0.11269	0.03858	-0.04737	0.02263	-0.12832	0.01381	DEA/NO 40 nM
2655	-0.05928	0.01372	-0.11637	0.00932	-0.05934	0.00725			2655	0.02503	0.00559	-0.02884	0.00423	-0.05232	0.00417			2655	0.14839	0.03494	-0.00454	0.01878	-0.11919	0.01386	DEA/NO 40 nM
2660	-0.01283	0.011	-0.07933	0.00638	-0.06633	0.00642			2660	0.0207	0.0059	-0.03064	0.00453	-0.04996	0.00482			2660	0.31536	0.02938	0.04489	0.01613	-0.19977	0.01013	DEA/NO 40 nM
2665	-0.05351	0.0114	-0.08751	0.00594	-0.0345	0.00757			2665	0.02374	0.00535	-0.03293	0.0041	-0.05511	0.00441			2665	0.31672	0.0302	0.0518	0.01593	-0.19451	0.01035	DEA/NO 40 nM
2670	-0.01157	0.0098	-0.07266	0.0053	-0.0609	0.00616			2670	0.01991	0.00492	-0.02768	0.00421	-0.04649	0.00435			2670	0.37089	0.02881	0.02911	0.01625	-0.24506	0.00935	DEA/NO 40 nM
2675	0.05056	0.01173	-0.05073	0.00578	-0.09525	0.0068			2675	-0.000320689	0.00506	-0.05394	0.00357	-0.05333	0.00454			2675	0.32289	0.02604	0.04388	0.01399	-0.20657	0.00921	DEA/NO 40 nM
2680	0.01985	0.01009	-0.05243	0.0056	-0.06988	0.00702			2680	-0.01312	0.00548	-0.0561	0.00442	-0.04337	0.00397			2680	0.38168	0.02746	0.10913	0.01221	-0.19135	0.01034
2685	0.02362	0.01352	-0.06191	0.00753	-0.08221	0.00678			2685	-0.00114	0.00559	-0.05202	0.00424	-0.05061	0.00472			2685	0.2513	0.02662	0.09962	0.01297	-0.11248	0.01337
2690	-0.00391	0.01114	-0.06886	0.00655	-0.06419	0.00642			2690	-0.01483	0.00579	-0.07087	0.00428	-0.05648	0.00497			2690	0.4922	0.03629	0.19515	0.02094	-0.1944	0.00928
2695	-0.00195	0.01033	-0.08226	0.0056	-0.07948	0.00654			2695	0.00341	0.00453	-0.03616	0.00409	-0.03922	0.00483			2695	0.31384	0.02553	0.1013	0.01332	-0.1561	0.01109
2700	0.04457	0.01279	-0.02693	0.00902	-0.06747	0.00682			2700	0.00594	0.00482	-0.03193	0.00492	-0.03747	0.00507			2700	0.20648	0.0249	0.03616	0.01289	-0.135	0.01062
2705	0.01366	0.01044	-0.03066	0.00742	-0.0428	0.00743			2705	0.01498	0.00594	-0.04476	0.0048	-0.05864	0.00422			2705	0.25215	0.02458	0.07148	0.01354	-0.13934	0.00989
2710	-0.02381	0.01055	-0.07475	0.00551	-0.05109	0.00653			2710	0.02027	0.00511	-0.0238	0.00462	-0.04304	0.00439			2710	0.35247	0.02327	0.02558	0.01326	-0.23841	0.00997
2715	-0.00573	0.01153	-0.0663	0.00626	-0.0598	0.0063			2715	0.02304	0.00605	-0.02875	0.00489	-0.05037	0.00444			2715	0.39905	0.03219	0.09682	0.01341	-0.21033	0.00933
2720	-0.03543	0.01248	-0.10655	0.00775	-0.07257	0.00643			2720	0.07561	0.00833	0.00381	0.00635	-0.06631	0.00465			2720	0.01838	0.03334	-0.11976	0.02638	-0.13329	0.00895
2725	-0.0073	0.01026	-0.06015	0.00611	-0.05223	0.00693			2725	0.01734	0.00565	-0.0397	0.00417	-0.05573	0.0047			2725	0.39757	0.03693	0.09622	0.01367	-0.20764	0.0105
2730	0.02586	0.01132	-0.05459	0.00636	-0.0774	0.00643			2730	0.01436	0.00484	-0.04788	0.00411	-0.06121	0.00419			2730	0.28163	0.02404	0.09152	0.01301	-0.14518	0.00839
2735	0.03507	0.01058	-0.04199	0.00621	-0.07352	0.00649			2735	-0.02073	0.00481	-0.06883	0.00421	-0.04895	0.00443			2735	0.24313	0.02448	0.11996	0.01642	-0.0956	0.00985
2740	-0.01269	0.01141	-0.05725	0.00655	-0.04391	0.0071			2740	0.01103	0.00551	-0.03732	0.00485	-0.0475	0.00528			2740	0.14926	0.02033	0.0703	0.01477	-0.06583	0.01008
2745	-0.01093	0.01128	-0.07975	0.00635	-0.06842	0.00696			2745	-0.00673	0.00512	-0.03425	0.0045	-0.02747	0.00478			2745	0.26424	0.02174	0.04539	0.0096	-0.16949	0.00893
2750	-0.00382	0.01175	-0.09104	0.00668	-0.08639	0.00685			2750	0.02528	0.00638	-0.03585	0.00454	-0.05923	0.00457			2750	-0.01751	0.02576	-0.11315	0.02074	-0.09456	0.00909
2755	0.00943	0.01179	-0.06014	0.00706	-0.06782	0.00669			2755	0.02585	0.00526	-0.01053	0.0054	-0.03538	0.00459			2755	0.23365	0.02954	0.12673	0.0228	-0.08438	0.00871
2760	0.00194	0.01147	-0.06056	0.00736	-0.06129	0.0072			2760	-0.02312	0.00559	-0.07424	0.00453	-0.05201	0.00483			2760	0.18058	0.01723	0.01877	0.00865	-0.13453	0.0089
2765	0.00831	0.01117	-0.06059	0.00591	-0.06719	0.00681			2765	-0.01435	0.00473	-0.0578	0.00418	-0.04395	0.00423			2765	0.15865	0.02054	0.03574	0.01005	-0.10234	0.0093
2770	0.0209	0.00949	-0.04551	0.00633	-0.06437	0.00607			2770	-0.02666	0.00532	-0.06557	0.00418	-0.03965	0.00488			2770	0.2703	0.03193	0.09154	0.01691	-0.13536	0.00903
2775	0.04056	0.01196	-0.03633	0.00713	-0.07277	0.00702			2775	-0.01153	0.00505	-0.0546	0.0042	-0.04335	0.00448			2775	-0.04777	0.01853	-0.09107	0.0136	-0.04185	0.01015
2780	-0.03503	0.01056	-0.08848	0.00505	-0.0541	0.00744			2780	-0.000792031	0.00496	-0.04185	0.00416	-0.04087	0.00463			2780	0.13604	0.01369	0.01244	0.00756	-0.10767	0.00772
2785	-0.00862	0.01167	-0.07531	0.00646	-0.06605	0.00694			2785	0.03443	0.00687	-0.04544	0.00422	-0.07659	0.00523			2785	0.27069	0.02771	0.02807	0.00806	-0.18264	0.01223
2790	0.0512	0.01315	-0.02248	0.00833	-0.06895	0.0068			2790	0.01767	0.0063	-0.04474	0.00413	-0.06082	0.00506			2790	0.12721	0.01954	0.06328	0.01656	-0.05616	0.00802
2795	-0.00394	0.01097	-0.06618	0.00632	-0.0613	0.00748	ANP 40 nM		2795	0.01083	0.0056	-0.04802	0.00383	-0.05786	0.00457			2795	-0.00611	0.01563	-0.07359	0.01233	-0.0668	0.00789
2800	-0.02481	0.01044	-0.07785	0.00538	-0.05324	0.00707	ANP 40 nM		2800	0.02301	0.0061	-0.0431	0.00416	-0.06417	0.00494			2800	0.02455	0.01249	-0.08543	0.00989	-0.107	0.00803
2805	0.05319	0.01214	-0.0357	0.00641	-0.0832	0.00694	ANP 40 nM		2805	0.01234	0.00681	-0.04757	0.00441	-0.05865	0.00486			2805	0.06855	0.0101	-0.00624	0.00678	-0.06982	0.00739
2810	-0.02602	0.01237	-0.07973	0.00618	-0.05354	0.00792	ANP 40 nM		2810	-0.00779	0.00603	-0.06122	0.00451	-0.05345	0.00493			2810	-0.00725	0.01999	-0.12736	0.01795	-0.12192	0.00859
2815	0.04889	0.01263	-0.03101	0.00683	-0.07482	0.00751	ANP 40 nM		2815	0.00609	0.00545	-0.04988	0.00408	-0.0553	0.00471			2815	0.05512	0.01223	-0.00149	0.0093	-0.05335	0.00713
2820	0.06961	0.0143	-0.0366	0.00717	-0.09764	0.00796	ANP 40 nM		2820	0.01507	0.00596	-0.03508	0.00425	-0.04901	0.00475			2820	0.2119	0.02397	0.07653	0.01504	-0.10922	0.00777
2825	0.11034	0.01839	-0.01596	0.00853	-0.11138	0.00866	ANP 40 nM		2825	0.00163	0.00552	-0.05018	0.00407	-0.05136	0.00486			2825	0.14697	0.02058	0.05398	0.01522	-0.08011	0.00714
2830	0.15027	0.02237	0.0151	0.01021	-0.11396	0.01106	ANP 40 nM		2830	-0.02784	0.00489	-0.0652	0.00411	-0.03823	0.00445			2830	-0.03652	0.01525	-0.08637	0.01193	-0.05052	0.00805
2835	0.18011	0.02821	0.01207	0.01105	-0.13697	0.01274	ANP 40 nM		2835	-0.01236	0.00499	-0.05755	0.00478	-0.04562	0.0046			2835	0.20619	0.02712	0.08608	0.02026	-0.09808	0.00722
2840	0.19982	0.02896	0.01914	0.01163	-0.14509	0.01288	ANP 40 nM		2840	0.01467	0.00527	-0.02369	0.00496	-0.03765	0.00457			2840	0.10513	0.0133	0.03101	0.01136	-0.06749	0.00655
2845	0.24008	0.03058	0.03956	0.01199	-0.1559	0.01318	ANP 40 nM		2845	0.02864	0.00673	-0.03628	0.00438	-0.0626	0.00486			2845	0.03993	0.01088	-0.04796	0.00894	-0.08482	0.00698
2850	0.2462	0.03119	0.04287	0.0117	-0.15683	0.01402	ANP 40 nM		2850	-0.01856	0.00459	-0.06541	0.00355	-0.04749	0.00449			2850	0.19487	0.02613	0.09907	0.02345	-0.08081	0.00649
2855	0.25204	0.03196	0.02606	0.01253	-0.17438	0.01331	ANP 40 nM		2855	-0.04205	0.00591	-0.06891	0.00515	-0.0276	0.0057			2855	0.20399	0.02014	-0.00487	0.00559	-0.16764	0.01177
2860	0.30967	0.03251	0.07011	0.01299	-0.17696	0.01369	ANP 40 nM		2860	0.01481	0.00537	-0.04096	0.00472	-0.05484	0.00405			2860	0.11581	0.01518	0.04831	0.01401	-0.06106	0.00704
2865	0.30344	0.03257	0.05633	0.01233	-0.18342	0.01373	ANP 40 nM		2865	-0.02652	0.00396	-0.05512	0.00404	-0.02929	0.00448			2865	0.02363	0.00981	0.01688	0.00982	-0.00675	0.00915
2870	0.30051	0.03115	0.07229	0.01074	-0.16919	0.01457	ANP 40 nM		2870	-0.03323	0.00526	-0.04857	0.00435	-0.01553	0.00519			2870	0.29545	0.03237	0.10041	0.01795	-0.14525	0.0092
2875	0.28043	0.03436	0.03719	0.01366	-0.1832	0.01385	ANP 40 nM		2875	-0.01317	0.00497	-0.04904	0.00445	-0.03612	0.00486			2875	0.17695	0.01719	0.00499	0.00791	-0.14337	0.00918
2880	0.24916	0.03316	0.0414	0.01319	-0.15922	0.0147	ANP 40 nM		2880	-0.01606	0.00474	-0.05056	0.00419	-0.03484	0.00483			2880	-0.02779	0.01015	-0.04977	0.00691	-0.02166	0.00896
2885	0.28391	0.03188	0.06654	0.01229	-0.16286	0.01446	ANP 40 nM		2885	0.01428	0.00611	-0.0498	0.00478	-0.06277	0.00516			2885	0.01612	0.01134	-0.0891	0.01064	-0.10444	0.00745
2890	0.32539	0.02846	0.08806	0.01053	-0.1741	0.01321	ANP 40 nM		2890	-0.0065	0.00508	-0.06218	0.00422	-0.05584	0.00432			2890	0.04053	0.00932	-0.0634	0.0084	-0.10063	0.00673
2895	0.32207	0.03119	0.06392	0.01112	-0.18952	0.01359	ANP 40 nM		2895	-0.00212	0.00419	-0.03272	0.00452	-0.03065	0.00426			2895	0.08974	0.01047	-0.00136	0.00905	-0.08434	0.00625
2900	0.31435	0.02729	0.08294	0.0099	-0.17132	0.01311	ANP 40 nM		2900	-0.01121	0.00509	-0.04556	0.00448	-0.0345	0.00484			2900	0.05244	0.01478	-0.09856	0.01416	-0.14438	0.00942
2905	0.27977	0.03009	0.03282	0.01175	-0.18781	0.01206	ANP 40 nM		2905	0.02785	0.00687	-0.0456	0.00474	-0.07098	0.00487			2905	0.09652	0.01058	-0.00931	0.00865	-0.09699	0.00646
2910	0.25594	0.03161	0.02785	0.01227	-0.17562	0.0131	ANP 40 nM		2910	0.03046	0.0067	-0.03256	0.005	-0.06077	0.00468			2910	0.03195	0.00757	0.00194	0.00771	-0.02988	0.00737
2915	0.26553	0.03012	0.04613	0.01184	-0.16781	0.01306	ANP 40 nM		2915	-0.00565	0.00559	-0.06938	0.00441	-0.0638	0.00466			2915	0.15627	0.01589	0.00175	0.00723	-0.13149	0.00831
2920	0.33237	0.02481	0.07785	0.0088	-0.18743	0.01107			2920	0.01411	0.00556	-0.04389	0.00413	-0.05684	0.00484			2920	0.12344	0.01559	0.07912	0.01649	-0.04076	0.0075
2925	0.30118	0.0269	0.03994	0.00998	-0.19678	0.01095			2925	-0.02241	0.00464	-0.0448	0.00476	-0.0228	0.00473			2925	0.06276	0.00746	-0.04897	0.00663	-0.10583	0.00679
2930	0.30757	0.02539	0.06164	0.0088	-0.18421	0.01134			2930	0.01165	0.0048	-0.02987	0.00521	-0.04106	0.00414			2930	0.21307	0.02037	0.0502	0.01073	-0.1316	0.00824
2935	0.28109	0.02532	0.04582	0.00923	-0.17976	0.01126			2935	0.02934	0.00656	-0.02204	0.00551	-0.04961	0.00483			2935	-0.00624	0.01729	-0.13353	0.01676	-0.13033	0.00815
2940	0.25011	0.02546	0.04505	0.00883	-0.15959	0.01242			2940	0.01274	0.00593	-0.04464	0.00453	-0.05634	0.00457			2940	-0.03345	0.01199	-0.09247	0.0117	-0.06225	0.0065
2945	0.25151	0.02569	0.03518	0.00942	-0.16864	0.01169			2945	0.04137	0.00752	-0.0171	0.00547	-0.05567	0.00474			2945	-0.11051	0.02168	-0.12659	0.0186	-0.01457	0.00855
2950	0.21907	0.02729	0.02395	0.0107	-0.15539	0.01167			2950	-0.0115	0.00578	-0.05966	0.00453	-0.04836	0.00487			2950	0.17673	0.02226	0.09449	0.02081	-0.07112	0.00587
2955	0.20623	0.02523	0.02494	0.00922	-0.14596	0.01168			2955	0.01702	0.00625	-0.03586	0.00485	-0.05159	0.00505	CNP 40 nM		2955	0.23305	0.02394	0.06347	0.01443	-0.13479	0.00814
2960	0.25103	0.02406	0.05333	0.00867	-0.15411	0.01178			2960	-0.01043	0.00523	-0.05943	0.00408	-0.0492	0.0049	CNP 40 nM		2960	0.29115	0.03855	0.09965	0.02308	-0.1423	0.00904
2965	0.20875	0.0241	0.02569	0.0087	-0.14745	0.01132			2965	-0.02778	0.00535	-0.07711	0.00432	-0.05044	0.00476	CNP 40 nM		2965	0.09276	0.01121	0.02555	0.00947	-0.06207	0.00671
2970	0.22632	0.02461	0.01817	0.00888	-0.16594	0.01061			2970	0.00627	0.00509	-0.04551	0.00417	-0.05132	0.00386	CNP 40 nM		2970	-0.0158	0.01366	-0.10936	0.01278	-0.09622	0.0063
2975	0.20397	0.02192	0.02072	0.0075	-0.14876	0.01069			2975	0.03023	0.00711	-0.02856	0.00487	-0.05653	0.0049	CNP 40 nM		2975	0.13825	0.01797	0.08451	0.01786	-0.04859	0.0067
2980	0.20323	0.02402	0.00341	0.00995	-0.16263	0.00996			2980	-0.01102	0.00567	-0.05552	0.00515	-0.04481	0.00464	CNP 40 nM		2980	-0.04302	0.01097	-0.07144	0.00832	-0.02924	0.00773
2985	0.25496	0.01991	0.05007	0.00855	-0.16081	0.00967			2985	-0.00436	0.00605	-0.06477	0.00429	-0.06027	0.00474	CNP 40 nM		2985	-0.04026	0.01146	-0.07388	0.00905	-0.03487	0.00683
2990	0.11481	0.02346	-0.0243	0.00917	-0.12053	0.01138			2990	0.01098	0.00566	-0.02851	0.00513	-0.03883	0.00481	CNP 40 nM		2990	0.03251	0.01205	-0.08511	0.01161	-0.11498	0.0075
2995	0.1749	0.02155	-0.00261	0.00832	-0.14803	0.00955			2995	0.00749	0.006	-0.06868	0.00423	-0.07506	0.00555	CNP 40 nM		2995	0.16085	0.01517	4.48641e-05	0.00681	-0.13635	0.00871
3000	0.21373	0.01931	0.02796	0.00814	-0.15061	0.00944			3000	0.00813	0.0059	-0.0414	0.00461	-0.04877	0.00497	CNP 40 nM		3000	0.06064	0.00603	-0.02545	0.00566	-0.08216	0.00607
3005	0.16135	0.02038	-0.000579718	0.00742	-0.13633	0.01015			3005	0.02773	0.00655	-0.04787	0.00453	-0.07303	0.00525	CNP 40 nM		3005	0.00543	0.01104	-0.0865	0.01072	-0.09269	0.00624
3010	0.12369	0.01927	-0.00798	0.00843	-0.1144	0.00955			3010	0.02525	0.00634	-0.04497	0.00429	-0.06801	0.00502	CNP 40 nM		3010	-0.07237	0.01683	-0.13262	0.01531	-0.06581	0.00577
3015	0.19098	0.01751	0.01337	0.00803	-0.14714	0.00862			3015	0.02312	0.00574	-0.04244	0.00438	-0.06381	0.00445	CNP 40 nM		3015	-0.10668	0.02089	-0.1537	0.01863	-0.05199	0.00578
3020	0.11714	0.02058	-0.03594	0.00903	-0.13416	0.00903			3020	0.01463	0.00575	-0.05212	0.00448	-0.06541	0.00512	CNP 40 nM		3020	-0.07249	0.02085	-0.13538	0.01925	-0.06919	0.00654
3025	0.14726	0.01689	0.01159	0.0075	-0.1159	0.00996			3025	0.03932	0.00785	-0.03907	0.00474	-0.0747	0.00521	CNP 40 nM		3025	-0.02838	0.0114	-0.11831	0.01103	-0.09363	0.00712
3030	0.08193	0.02026	-0.051	0.00895	-0.11987	0.00934			3030	0.05136	0.0075	-0.0228	0.00501	-0.06992	0.00524	CNP 40 nM		3030	0.06543	0.01027	-0.08482	0.01085	-0.14204	0.00846
3035	0.12557	0.01636	0.00265	0.00727	-0.1071	0.00882			3035	0.06273	0.00969	-0.02653	0.00582	-0.08296	0.00572	CNP 40 nM		3035	-0.04212	0.01539	-0.11605	0.01497	-0.07893	0.00595
3040	0.12369	0.01613	0.00793	0.0077	-0.10096	0.00904			3040	0.13544	0.01352	0.01628	0.00714	-0.10314	0.00651	CNP 40 nM		3040	0.01622	0.00635	-0.04633	0.00624	-0.06259	0.0063
3045	0.07196	0.01912	-0.04762	0.00928	-0.10899	0.00854			3045	0.09787	0.01218	-0.01562	0.00621	-0.10165	0.00659	CNP 40 nM		3045	-0.0071	0.00946	-0.0696	0.00852	-0.06381	0.00613
3050	0.07402	0.01848	-0.05551	0.00855	-0.11807	0.00872			3050	0.09601	0.01171	-0.00125	0.00682	-0.08725	0.00651	CNP 40 nM		3050	-0.06249	0.0133	-0.08678	0.01078	-0.02535	0.00694
3055	0.11897	0.01457	-0.01157	0.00689	-0.11504	0.00803			3055	0.11083	0.01386	-0.00132	0.00706	-0.09885	0.00687	CNP 40 nM		3055	0.07277	0.00676	-0.01526	0.00707	-0.08325	0.00602
3060	0.06161	0.0186	-0.04674	0.00824	-0.09918	0.00971			3060	0.10762	0.01413	-0.01022	0.00678	-0.10407	0.00715	CNP 40 nM		3060	0.06012	0.00917	0.01392	0.00943	-0.04479	0.0063
3065	0.10137	0.01647	-0.03962	0.00823	-0.12618	0.00784			3065	0.21968	0.01979	0.07243	0.01064	-0.11752	0.00802	CNP 40 nM		3065	0.03052	0.00899	-0.07066	0.00968	-0.0999	0.0058
3070	0.13067	0.01545	-0.00424	0.00712	-0.11751	0.00833			3070	0.13771	0.01567	0.00408	0.0071	-0.11468	0.00753	CNP 40 nM		3070	0.02769	0.00877	-0.0335	0.00805	-0.06033	0.00638
3075	0.09559	0.01696	-0.03728	0.00837	-0.1193	0.00795			3075	0.17774	0.01825	0.0167	0.00733	-0.13296	0.00875	CNP 40 nM		3075	0.05883	0.00761	-0.00727	0.00785	-0.06365	0.00609
3080	0.06901	0.01719	-0.05098	0.00774	-0.10987	0.00886			3080	0.18546	0.01876	0.02916	0.00882	-0.12846	0.00791			3080	-0.02482	0.00754	-0.04236	0.00698	-0.01844	0.00792
3085	0.09774	0.01624	-0.02023	0.00803	-0.10551	0.0084			3085	0.20819	0.02046	0.03715	0.00938	-0.13766	0.0085			3085	-0.14142	0.02123	-0.1515	0.01865	-0.00867	0.00825
3090	0.09641	0.0162	-0.02187	0.00773	-0.10586	0.00852			3090	0.15776	0.01747	0.02598	0.00855	-0.11076	0.00763			3090	0.12882	0.01208	-0.05817	0.00606	-0.1637	0.00972
3095	0.0682	0.01545	-0.03542	0.00755	-0.09512	0.00825			3095	0.21016	0.01986	0.02796	0.00856	-0.14672	0.00844			3095	0.0556	0.01318	0.05825	0.01752	0.000361906	0.00894
3100	0.04027	0.01697	-0.06804	0.00808	-0.10187	0.00827			3100	0.21463	0.01937	0.04277	0.00894	-0.13786	0.00854			3100	0.25019	0.02998	0.05703	0.01519	-0.14912	0.00946
3105	0.08707	0.0144	-0.01702	0.0073	-0.09403	0.00849			3105	0.17797	0.0176	0.01406	0.00774	-0.13587	0.00808			3105	0.03217	0.00685	-0.05635	0.00644	-0.08675	0.00606
3110	0.13799	0.01478	-0.01874	0.00644	-0.13614	0.00759			3110	0.19258	0.01828	0.03611	0.00856	-0.12789	0.00804			3110	-0.01278	0.01335	-0.11306	0.01307	-0.10318	0.00674
3115	0.06684	0.01522	-0.05149	0.00762	-0.10919	0.00771			3115	0.16972	0.01735	0.0204	0.00788	-0.12433	0.00839			3115	0.02783	0.00742	-0.03357	0.00678	-0.06048	0.00684
3120	0.09045	0.01345	-0.02138	0.0066	-0.1011	0.00761			3120	0.17912	0.01732	0.03054	0.00754	-0.12272	0.00815			3120	0.06037	0.00759	-0.03048	0.00709	-0.0865	0.00663
3125	0.06857	0.01486	-0.05191	0.00749	-0.111	0.00817			3125	0.21579	0.01784	0.07086	0.00974	-0.11635	0.00802			3125	-0.08661	0.01574	-0.10459	0.01307	-0.01812	0.00808
3130	0.10706	0.01506	-0.03015	0.00745	-0.12222	0.00824			3130	0.18924	0.01674	0.04394	0.00809	-0.11929	0.00791			3130	0.01285	0.00736	-0.02792	0.00727	-0.04121	0.0066
3135	0.10645	0.01481	-0.01827	0.00806	-0.11119	0.00777			3135	0.17475	0.01649	0.03343	0.00783	-0.11738	0.00795			3135	-0.05208	0.01338	-0.09302	0.0112	-0.04302	0.0066
3140	0.0525	0.0149	-0.06196	0.00721	-0.10695	0.00797			3140	0.22706	0.01847	0.06203	0.00891	-0.13134	0.00806			3140	0.08379	0.00791	-0.06896	0.00755	-0.14106	0.0087
3145	0.09992	0.0129	-0.03033	0.00668	-0.1172	0.00706			3145	0.24594	0.02063	0.06297	0.00988	-0.14333	0.00796			3145	0.14383	0.01388	-0.00465	0.00898	-0.12915	0.00741
3150	0.04238	0.01461	-0.04085	0.00677	-0.07788	0.00863			3150	0.16989	0.01709	0.01331	0.00741	-0.13062	0.00819			3150	0.03777	0.00532	-0.02251	0.00617	-0.05945	0.00579
3155	0.05221	0.01412	-0.04971	0.00746	-0.09531	0.00757			3155	0.21432	0.01812	0.04814	0.00861	-0.13362	0.00836			3155	-0.13331	0.0256	-0.17804	0.02353	-0.052	0.0063
3160	0.04687	0.01466	-0.07287	0.00697	-0.11265	0.00763			3160	0.1519	0.01532	0.01919	0.00731	-0.11271	0.00725			3160	-0.05362	0.01	-0.05529	0.00611	-0.000447111	0.00924
3165	0.09145	0.01398	-0.00566	0.00885	-0.08766	0.0079			3165	0.13977	0.01615	-0.01214	0.00678	-0.13027	0.00777			3165	0.29672	0.03649	0.08872	0.02005	-0.15444	0.00901
3170	0.05904	0.01459	-0.04751	0.00666	-0.09869	0.00858			3170	0.2018	0.01924	0.01391	0.00759	-0.15251	0.00848			3170	-0.13956	0.01867	-0.13047	0.01535	0.01479	0.00988
3175	0.03595	0.01308	-0.071	0.00629	-0.10179	0.00722			3175	0.17503	0.01608	0.02194	0.00711	-0.12752	0.0077			3175	-0.01675	0.01126	-0.09074	0.01032	-0.07622	0.00617
3180	0.07787	0.01325	-0.04598	0.00636	-0.11357	0.00686			3180	0.1202	0.01339	0.00119	0.00638	-0.10412	0.00703			3180	-0.08159	0.02078	-0.16456	0.01969	-0.09277	0.00697
3185	0.02431	0.01504	-0.06447	0.00727	-0.08466	0.00852			3185	0.12128	0.0136	-0.00437	0.00679	-0.11003	0.00682			3185	0.05546	0.00841	-0.03188	0.00659	-0.08335	0.00642
3190	0.05481	0.0132	-0.05135	0.00678	-0.09921	0.00748			3190	0.14113	0.01341	0.0125	0.00623	-0.11064	0.00705			3190	0.17978	0.01837	0.02946	0.01317	-0.12644	0.00799
3195	0.07035	0.01375	-0.03943	0.00657	-0.10103	0.00748			3195	0.10203	0.01281	-0.01179	0.00651	-0.10135	0.00687			3195	0.05618	0.00699	-0.04774	0.00614	-0.09917	0.00647
3200	0.02057	0.01415	-0.07265	0.00598	-0.0894	0.00831			3200	0.12991	0.01149	0.0236	0.00641	-0.09267	0.00638			3200	0.01719	0.00888	0.02052	0.0119	0.00164	0.00829
3205	-0.01129	0.01503	-0.09939	0.00829	-0.08742	0.00699			3205	0.09202	0.01184	-0.0113	0.00582	-0.09289	0.00655			3205	0.04575	0.00753	0.01905	0.00955	-0.02702	0.00717
3210	0.03734	0.01449	-0.07553	0.00776	-0.10726	0.00729			3210	0.10447	0.01076	0.0019	0.00537	-0.09141	0.00642			3210	0.13994	0.01365	-0.00198	0.00821	-0.12381	0.00711
3215	0.04334	0.01301	-0.05267	0.00572	-0.09037	0.00813			3215	0.11399	0.01143	-0.0015	0.00547	-0.10208	0.00645			3215	0.00702	0.0069	-0.04283	0.00602	-0.0503	0.00635
3220	0.07916	0.01364	-0.01202	0.00831	-0.08318	0.0076			3220	0.10287	0.01151	-0.0219	0.00487	-0.11141	0.00657			3220	-0.05875	0.01472	-0.10544	0.01322	-0.04987	0.00659
3225	0.0203	0.01383	-0.08551	0.00711	-0.10211	0.00752			3225	0.15632	0.0138	0.02176	0.0067	-0.11441	0.00681			3225	0.22044	0.02317	0.00875	0.00928	-0.16786	0.01095
3230	0.06674	0.01259	-0.03701	0.00731	-0.09605	0.00732			3230	0.12594	0.01156	0.00648	0.00589	-0.10443	0.00703			3230	0.0437	0.00662	-0.03452	0.00682	-0.07611	0.00611
3235	0.05015	0.01185	-0.03489	0.00633	-0.07963	0.00808			3235	0.08833	0.00967	-0.01541	0.00502	-0.09417	0.00585			3235	0.06939	0.00785	0.01016	0.00842	-0.05675	0.00602
3240	0.02408	0.01387	-0.0699	0.00747	-0.09029	0.00708			3240	0.06001	0.00817	-0.00398	0.00546	-0.05954	0.00597			3240	-0.09508	0.02342	-0.18446	0.02178	-0.10122	0.00676
3245	0.00955	0.01429	-0.08496	0.00818	-0.09213	0.00708			3245	0.05228	0.00832	-0.03294	0.00462	-0.08016	0.00519			3245	-0.06589	0.01258	-0.08482	0.01012	-0.01949	0.00765
3250	0.07212	0.01277	-0.03273	0.00719	-0.09658	0.00717			3250	0.0812	0.01002	-0.03152	0.00495	-0.10299	0.00594			3250	0.09547	0.01257	0.06031	0.01532	-0.03439	0.00675
3255	0.03945	0.0123	-0.04101	0.0066	-0.07596	0.00816			3255	0.07322	0.00973	-0.03148	0.00461	-0.09629	0.00599			3255	0.0297	0.00592	-0.05326	0.00734	-0.08205	0.00606
3260	0.03528	0.01178	-0.05821	0.00604	-0.08901	0.00756			3260	0.08693	0.00899	-0.02096	0.00512	-0.09835	0.00556			3260	-0.12419	0.01733	-0.11824	0.01359	0.01076	0.00962
3265	0.06093	0.01368	-0.05127	0.00737	-0.10436	0.00737			3265	0.09909	0.01007	-0.01585	0.00472	-0.10332	0.00594			3265	0.09706	0.01051	-0.04305	0.00697	-0.12748	0.00749	DEA/NO 80 nM
3270	0.03222	0.0121	-0.04836	0.00637	-0.07672	0.00761			3270	0.05432	0.00779	-0.02297	0.00532	-0.07266	0.00534			3270	-0.03382	0.01003	-0.06765	0.0078	-0.03484	0.00748	DEA/NO 80 nM
3275	0.05742	0.0131	-0.06129	0.00668	-0.11088	0.00745			3275	0.11048	0.01035	-0.01457	0.00501	-0.11135	0.00588			3275	0.10593	0.00882	-0.03713	0.00709	-0.12945	0.00784	DEA/NO 80 nM
3280	0.03381	0.01292	-0.05706	0.00678	-0.08644	0.00774			3280	0.1195	0.01094	0.00441	0.00624	-0.10167	0.00566			3280	-0.05098	0.01973	-0.11593	0.01622	-0.0667	0.00768	DEA/NO 80 nM
3285	0.03895	0.01145	-0.06638	0.00614	-0.10028	0.0068			3285	0.04823	0.00649	-0.02098	0.00477	-0.06565	0.00467			3285	0.06058	0.01191	-0.06674	0.00923	-0.12012	0.00709	DEA/NO 80 nM
3290	0.00523	0.01154	-0.08072	0.00575	-0.08421	0.00727			3290	0.07879	0.00788	0.00773	0.01221	-0.06474	0.01303			3290	0.13667	0.01584	-0.02904	0.01092	-0.14473	0.00795	DEA/NO 80 nM
3295	0.00734	0.01238	-0.08899	0.00662	-0.09432	0.00715			3295	0.04459	0.00662	-0.01844	0.00479	-0.05989	0.00491			3295	0.0141	0.02529	-0.06525	0.016	-0.0708	0.01066	DEA/NO 80 nM
3300	0.02478	0.01035	-0.05007	0.00721	-0.07219	0.00701			3300	0.06349	0.0072	-0.02424	0.00471	-0.08201	0.00457			3300	0.1544	0.02154	0.0241	0.0113	-0.10795	0.01046	DEA/NO 80 nM
3305	0.04811	0.01174	-0.05367	0.00501	-0.09575	0.00754			3305	0.0364	0.00645	-0.02465	0.00437	-0.05832	0.00556			3305	0.20222	0.02286	0.0392	0.01184	-0.13037	0.01069	DEA/NO 80 nM
3310	0.03308	0.01118	-0.04548	0.00585	-0.07483	0.00746			3310	0.05165	0.00691	-0.03759	0.00443	-0.08427	0.00526			3310	0.40838	0.03206	0.19279	0.02374	-0.14969	0.01045	DEA/NO 80 nM
3315	0.04853	0.01352	-0.04883	0.00784	-0.09154	0.0071			3315	0.02939	0.00622	-0.03802	0.00444	-0.06508	0.00475			3315	0.30611	0.02543	0.00861	0.01503	-0.22448	0.00914	DEA/NO 80 nM
3320	0.02338	0.01052	-0.06427	0.005	-0.08452	0.00707			3320	0.06237	0.00677	-0.02489	0.00472	-0.08165	0.00507			3320	0.35958	0.02785	0.05529	0.013	-0.21872	0.00929	DEA/NO 80 nM
3325	0.02286	0.01299	-0.07029	0.00616	-0.08951	0.00766			3325	0.03357	0.0059	-0.01981	0.00464	-0.05125	0.00522			3325	0.48905	0.03191	0.15165	0.01914	-0.22341	0.00843	DEA/NO 80 nM
3330	0.04761	0.01178	-0.02837	0.00822	-0.07155	0.00733			3330	0.02774	0.00712	-0.05571	0.00414	-0.08051	0.00529			3330	0.45416	0.03257	0.20393	0.02273	-0.16752	0.01109	DEA/NO 80 nM
3335	0.00276	0.01269	-0.0796	0.00729	-0.0809	0.00663			3335	0.07601	0.00726	-0.01636	0.00467	-0.08533	0.00471			3335	0.5605	0.02845	0.08993	0.01105	-0.29707	0.00951	DEA/NO 80 nM
3340	0.03581	0.0126	-0.05072	0.00713	-0.08217	0.00779			3340	0.04746	0.00624	-0.02221	0.00506	-0.06625	0.00448			3340	0.35893	0.025	0.07707	0.0131	-0.20347	0.0091	DEA/NO 80 nM
3345	0.00785	0.01147	-0.06787	0.00518	-0.07375	0.00756			3345	0.0279	0.00649	-0.05829	0.00433	-0.08337	0.0049			3345	0.41457	0.02217	0.06935	0.01241	-0.24208	0.00756	DEA/NO 80 nM
3350	0.00476	0.01266	-0.09063	0.00677	-0.09356	0.00726			3350	0.04817	0.0066	-0.03094	0.00469	-0.07507	0.0047			3350	0.48225	0.02359	0.11504	0.0122	-0.24564	0.00744	DEA/NO 80 nM
3355	0.00885	0.01317	-0.10046	0.00716	-0.10702	0.00697			3355	0.02383	0.00599	-0.05173	0.00366	-0.07329	0.00501			3355	0.34838	0.02429	0.01427	0.01544	-0.24562	0.00883	DEA/NO 80 nM
3360	0.03456	0.01192	-0.06863	0.00641	-0.09849	0.00739			3360	0.02485	0.00645	-0.04531	0.00451	-0.06803	0.00475			3360	0.56139	0.03493	0.2465	0.02557	-0.19943	0.00936	DEA/NO 80 nM
3365	0.01369	0.01181	-0.08202	0.00676	-0.09323	0.00729			3365	0.07562	0.00741	-0.0242	0.005	-0.09227	0.005			3365	0.45321	0.02053	0.09066	0.01212	-0.24785	0.00804	DEA/NO 80 nM
3370	0.05453	0.01118	-0.04682	0.00642	-0.09518	0.00635			3370	0.0095	0.00539	-0.04572	0.00424	-0.05447	0.00429			3370	0.35366	0.0227	0.08587	0.01285	-0.19443	0.00959	DEA/NO 80 nM
3375	0.00604	0.01242	-0.07184	0.00596	-0.07595	0.00747			3375	0.06064	0.0059	-0.02394	0.00456	-0.07943	0.00472			3375	0.35331	0.02334	0.0631	0.01217	-0.21074	0.00952	DEA/NO 80 nM
3380	0.07757	0.01344	-0.04931	0.0071	-0.11647	0.00688			3380	0.0011	0.00593	-0.06146	0.00402	-0.06206	0.00485			3380	0.40851	0.02448	0.14557	0.01517	-0.1834	0.00977	DEA/NO 80 nM
3385	0.000937168	0.01148	-0.08071	0.00568	-0.08032	0.00698			3385	0.03003	0.00563	-0.04668	0.00376	-0.07411	0.00457			3385	0.40774	0.02336	0.15389	0.01396	-0.17662	0.01064	DEA/NO 80 nM
3390	0.02118	0.01143	-0.05526	0.00707	-0.07376	0.00725			3390	0.00593	0.00556	-0.04824	0.00462	-0.05357	0.00482			3390	0.16256	0.03486	-0.03737	0.02228	-0.16364	0.01136
3395	0.06377	0.01126	-0.03371	0.00784	-0.09086	0.00649			3395	0.05966	0.00637	-0.0232	0.00497	-0.07798	0.00402			3395	0.44608	0.0185	0.07618	0.01023	-0.25411	0.00834
3400	-0.01081	0.01395	-0.08359	0.00776	-0.07194	0.0075			3400	0.02238	0.00595	-0.04663	0.00425	-0.06714	0.00463			3400	0.58141	0.02945	0.1075	0.01188	-0.29501	0.01001
3405	0.01628	0.01264	-0.08919	0.00741	-0.10256	0.00714			3405	0.00849	0.00486	-0.04453	0.00368	-0.05232	0.0045			3405	0.43956	0.02455	0.09741	0.0119	-0.23456	0.00871
3410	0.03221	0.01236	-0.04776	0.00761	-0.07635	0.00686			3410	-0.02131	0.00572	-0.06022	0.00426	-0.0393	0.00528			3410	0.23601	0.0242	-0.00266	0.01351	-0.18894	0.0093
3415	0.04195	0.01064	-0.05818	0.00597	-0.09513	0.00677			3415	-0.01898	0.00519	-0.05987	0.0038	-0.0413	0.00499			3415	0.30958	0.0213	0.0794	0.01087	-0.17215	0.00952
3420	0.018	0.01114	-0.08097	0.00591	-0.09615	0.0066			3420	0.04489	0.00552	-0.02216	0.00513	-0.06395	0.00499			3420	0.59056	0.04394	0.22826	0.02647	-0.22309	0.0092
3425	0.03244	0.01128	-0.05252	0.00657	-0.08121	0.00714			3425	0.01983	0.00496	-0.03923	0.00418	-0.05772	0.0044			3425	0.43939	0.02876	0.09784	0.01189	-0.23153	0.01072
3430	0.03022	0.01178	-0.07471	0.00675	-0.10079	0.00657			3430	0.04222	0.00549	-0.03784	0.00408	-0.07651	0.00459			3430	0.15463	0.02126	0.01521	0.01094	-0.11554	0.01085
3435	0.000151438	0.01336	-0.09773	0.00782	-0.09649	0.00735			3435	-0.00648	0.00578	-0.06929	0.0039	-0.06286	0.00441			3435	0.30338	0.02669	0.12132	0.01717	-0.13567	0.01038
3440	-0.00184	0.01152	-0.09859	0.00718	-0.09594	0.00665			3440	-0.03231	0.00702	-0.08193	0.00454	-0.05063	0.00515			3440	0.33958	0.02692	0.05151	0.01115	-0.2088	0.01139
3445	0.02995	0.00859	-0.05058	0.00556	-0.07746	0.00679			3445	0.02484	0.00511	-0.04712	0.00419	-0.06995	0.00479			3445	0.09641	0.02091	-0.03028	0.0109	-0.11013	0.01068
3450	-0.0175	0.01192	-0.09147	0.00626	-0.07397	0.00711			3450	0.03813	0.00609	-0.03827	0.00478	-0.07335	0.00431			3450	0.24017	0.02232	0.07258	0.01412	-0.13204	0.00954
3455	-0.0192	0.01203	-0.10436	0.00723	-0.08571	0.00658			3455	0.04717	0.00564	-0.02319	0.00498	-0.06701	0.00451			3455	0.18397	0.01843	0.032	0.00952	-0.12513	0.00962
3460	-0.02517	0.01223	-0.11523	0.00734	-0.09121	0.00681			3460	0.01231	0.00564	-0.06076	0.00414	-0.07191	0.00426			3460	0.1828	0.01762	0.03859	0.01095	-0.11972	0.00911
3465	0.00704	0.01203	-0.0769	0.00677	-0.08214	0.00704			3465	0.01575	0.00483	-0.03203	0.00457	-0.0469	0.0046			3465	0.19582	0.02047	0.00584	0.00954	-0.15511	0.00937
3470	0.01766	0.01124	-0.08468	0.0064	-0.0995	0.00686			3470	0.0371	0.0057	-0.03613	0.0045	-0.07032	0.00464			3470	0.15099	0.01666	0.0221	0.00987	-0.10998	0.00867
3475	-0.02908	0.0125	-0.1019	0.00705	-0.07358	0.00748			3475	0.00185	0.00547	-0.04721	0.00445	-0.04864	0.00503			3475	-0.07593	0.03439	-0.21083	0.02892	-0.14753	0.00859
3480	0.05194	0.01185	-0.04231	0.00763	-0.0886	0.00699			3480	0.02906	0.00523	-0.03083	0.00469	-0.05799	0.00471			3480	0.13366	0.01526	0.03777	0.01025	-0.08287	0.00939
3485	-0.03105	0.01434	-0.12348	0.00852	-0.0938	0.00752			3485	0.01156	0.00575	-0.04682	0.00422	-0.05731	0.0051			3485	0.08201	0.01203	-0.0367	0.00744	-0.10883	0.0079
3490	-0.00921	0.01157	-0.08152	0.00644	-0.07178	0.00696			3490	0.05289	0.00676	-0.04323	0.00471	-0.09077	0.00521			3490	0.30964	0.03143	0.03022	0.0093	-0.20418	0.01231
3495	0.01948	0.01261	-0.0711	0.00669	-0.08752	0.00706			3495	0.02272	0.00504	-0.03499	0.00489	-0.05632	0.0045			3495	0.19925	0.02015	0.06289	0.01492	-0.11277	0.00787
3500	-0.01174	0.0116	-0.07931	0.00622	-0.06698	0.00786			3500	0.01962	0.00554	-0.03378	0.00468	-0.05217	0.00448			3500	0.04794	0.01614	-0.11201	0.01514	-0.15356	0.00982
3505	0.00432	0.01196	-0.0903	0.00663	-0.09296	0.00722			3505	0.01255	0.00504	-0.04749	0.00436	-0.05915	0.00421			3505	-0.02112	0.01825	-0.10499	0.01522	-0.08486	0.00867
3510	0.0317	0.013	-0.0833	0.00693	-0.11014	0.00708			3510	-0.0026	0.00599	-0.05427	0.00458	-0.05149	0.00455			3510	0.19679	0.02043	-0.00538	0.0091	-0.16481	0.01028
3515	-0.03417	0.0126	-0.12639	0.00816	-0.0944	0.00648			3515	0.02237	0.00559	-0.04051	0.00444	-0.06117	0.00493			3515	-0.02582	0.01406	-0.07593	0.01086	-0.05011	0.00881
3520	7.87139e-05	0.01191	-0.09212	0.00676	-0.091	0.00702			3520	0.01324	0.00535	-0.05295	0.00418	-0.06508	0.00442			3520	0.07413	0.01002	-0.02093	0.00737	-0.08841	0.00752
3525	0.02452	0.01045	-0.0526	0.0067	-0.07435	0.00709			3525	0.0285	0.00535	-0.02915	0.00463	-0.05585	0.00457			3525	0.10916	0.01121	-0.00146	0.00766	-0.09962	0.00715
3530	-0.01043	0.01172	-0.1045	0.00706	-0.09402	0.00655			3530	0.02778	0.00589	-0.0452	0.00426	-0.07064	0.00477			3530	-0.01435	0.01204	-0.08129	0.00925	-0.06734	0.00813
3535	-0.00725	0.01092	-0.08794	0.00589	-0.08013	0.00714			3535	0.03446	0.00572	-0.05156	0.00394	-0.08279	0.00463			3535	0.02883	0.01341	-0.11532	0.01258	-0.14113	0.00809
3540	0.05458	0.01124	-0.06127	0.00649	-0.10889	0.00657			3540	-0.01466	0.00444	-0.06811	0.00411	-0.05408	0.00461			3540	0.1573	0.01562	0.0398	0.01031	-0.10044	0.00828
3545	0.02102	0.01107	-0.06461	0.0063	-0.08279	0.00702			3545	-0.01412	0.00478	-0.04487	0.00445	-0.03097	0.005			3545	-0.0108	0.0113	-0.08213	0.00852	-0.07169	0.00788
3550	0.02321	0.01088	-0.05044	0.00674	-0.07092	0.00743			3550	0.05307	0.00692	-0.03053	0.00511	-0.07897	0.00481			3550	-0.05623	0.01619	-0.11362	0.01315	-0.05976	0.00777
3555	-0.00211	0.01221	-0.10643	0.00643	-0.10329	0.00679			3555	0.0365	0.00719	-0.05462	0.0045	-0.08733	0.00491			3555	-0.06439	0.02116	-0.14907	0.0185	-0.09069	0.00746
3560	0.01317	0.01215	-0.07237	0.00678	-0.08315	0.00734			3560	0.00741	0.00604	-0.05749	0.00459	-0.06416	0.00423			3560	0.07502	0.01055	-0.01751	0.00839	-0.08619	0.00756
3565	-0.02344	0.01075	-0.09	0.00563	-0.06702	0.0068			3565	0.03852	0.00649	-0.03933	0.005	-0.07465	0.00452			3565	-0.06244	0.01535	-0.10535	0.01146	-0.04387	0.00849
3570	0.01924	0.01137	-0.07806	0.0054	-0.09419	0.00731			3570	-0.05226	0.00692	-0.09693	0.00531	-0.04665	0.00505			3570	-0.0149	0.01458	-0.12655	0.01311	-0.11405	0.00739
3575	0.02061	0.0106	-0.07744	0.00571	-0.09511	0.0064			3575	0.04894	0.0068	-0.0362	0.00485	-0.0807	0.00503			3575	0.01986	0.00922	-0.01782	0.00904	-0.03717	0.00873
3580	0.03182	0.01171	-0.06074	0.0075	-0.08872	0.00671			3580	-0.01178	0.00535	-0.0681	0.00417	-0.05665	0.00496			3580	-0.05243	0.01397	-0.07191	0.01076	-0.01883	0.00882
3585	0.00365	0.01169	-0.0674	0.00675	-0.06953	0.00752			3585	-0.00776	0.00537	-0.05819	0.00431	-0.05057	0.00457			3585	0.21684	0.01821	-0.000241629	0.00747	-0.17486	0.01005
3590	-0.00539	0.01094	-0.09047	0.00646	-0.08453	0.0066			3590	0.0362	0.00635	-0.03214	0.00502	-0.06562	0.00472			3590	0.14332	0.01589	0.02156	0.01169	-0.10616	0.00713
3595	0.01466	0.0106	-0.09253	0.00558	-0.10461	0.00684			3595	0.02014	0.00577	-0.04927	0.00471	-0.0677	0.00501			3595	-0.02757	0.01232	-0.08144	0.0089	-0.05445	0.00797
3600	0.01094	0.01149	-0.08117	0.00618	-0.08995	0.00701			3600	0.01209	0.00518	-0.04335	0.00407	-0.05456	0.0043			3600	0.10462	0.01017	-0.0336	0.00612	-0.1248	0.00741
3605	0.04416	0.01215	-0.04724	0.00821	-0.08658	0.00679			3605	0.00916	0.0054	-0.03804	0.00464	-0.0465	0.00486			3605	0.14452	0.01349	0.00605	0.00816	-0.12042	0.00702
3610	-0.00192	0.01102	-0.08445	0.00628	-0.08156	0.00722			3610	9.57762e-05	0.00504	-0.04576	0.00469	-0.04565	0.00485			3610	0.05925	0.01167	-0.08555	0.0109	-0.13737	0.00831
3615	0.05418	0.01278	-0.05181	0.00756	-0.09929	0.00754			3615	-0.00298	0.00503	-0.06283	0.0043	-0.0598	0.00464	CNP 80 nM		3615	0.07944	0.00683	-0.01627	0.00658	-0.08943	0.00704
3620	-0.00494	0.01086	-0.08026	0.00604	-0.07461	0.00691			3620	0.02653	0.00595	-0.03854	0.00477	-0.06315	0.0043	CNP 80 nM		3620	-0.01683	0.01917	-0.12337	0.01759	-0.11037	0.0074
3625	0.05001	0.01211	-0.03041	0.01015	-0.07593	0.00698			3625	0.03399	0.00584	-0.03616	0.00456	-0.06758	0.00442	CNP 80 nM		3625	-0.02619	0.01255	-0.07244	0.00988	-0.04679	0.00819
3630	0.05653	0.01172	-0.04591	0.00753	-0.09604	0.00662			3630	0.01882	0.00521	-0.04342	0.00426	-0.06086	0.00452	CNP 80 nM		3630	0.01934	0.00802	-0.05564	0.0065	-0.07409	0.00671
3635	0.0161	0.01124	-0.07061	0.0069	-0.08429	0.00706			3635	-0.01141	0.00607	-0.07803	0.00424	-0.06688	0.00521	CNP 80 nM		3635	-0.00251	0.01513	-0.10986	0.01336	-0.10828	0.00696
3640	0.04705	0.01117	-0.06956	0.00611	-0.11038	0.00654	ANP 80 nM		3640	-0.02816	0.00497	-0.06063	0.00447	-0.03313	0.00522	CNP 80 nM		3640	0.09509	0.00889	-0.00771	0.00769	-0.09458	0.00657
3645	0.01043	0.0105	-0.08135	0.0064	-0.08982	0.00732	ANP 80 nM		3645	0.04357	0.00655	-0.03518	0.00459	-0.07497	0.00515	CNP 80 nM		3645	0.08003	0.01016	-0.06505	0.00869	-0.13465	0.00775
3650	0.02221	0.0105	-0.05994	0.00622	-0.07936	0.00708	ANP 80 nM		3650	-0.00144	0.00501	-0.0437	0.00471	-0.04212	0.00491	CNP 80 nM		3650	-0.03549	0.01307	-0.09481	0.01118	-0.0616	0.00734
3655	0.03732	0.01195	-0.06787	0.00688	-0.10021	0.00739	ANP 80 nM		3655	-0.0226	0.00484	-0.07636	0.00434	-0.05485	0.00445	CNP 80 nM		3655	0.1193	0.01405	0.04892	0.01478	-0.0643	0.00705
3660	0.07997	0.01485	-0.04198	0.00731	-0.11098	0.00925	ANP 80 nM		3660	0.04442	0.00616	-0.01013	0.00558	-0.05196	0.00506	CNP 80 nM		3660	0.04758	0.01511	-0.12372	0.01488	-0.16551	0.00924
3665	0.14542	0.02188	-0.016	0.00849	-0.1373	0.01108	ANP 80 nM		3665	0.03922	0.00566	-0.01221	0.00626	-0.04953	0.00442	CNP 80 nM		3665	0.17309	0.0161	0.03456	0.01206	-0.11804	0.00669
3670	0.12098	0.02954	-0.04422	0.01235	-0.14124	0.01301	ANP 80 nM		3670	0.01904	0.00563	-0.05299	0.00455	-0.07045	0.00444	CNP 80 nM		3670	0.0649	0.00863	-0.00399	0.0088	-0.06555	0.00718
3675	0.21109	0.02856	0.01863	0.01047	-0.15326	0.01362	ANP 80 nM		3675	0.05214	0.00696	-0.02922	0.00488	-0.07683	0.00507	CNP 80 nM		3675	0.03573	0.00709	-0.01962	0.00814	-0.05465	0.00682
3680	0.24527	0.03036	0.01464	0.01093	-0.17941	0.0134	ANP 80 nM		3680	0.04025	0.007	-0.04362	0.00506	-0.08016	0.00499	CNP 80 nM		3680	0.07802	0.00919	0.02021	0.00983	-0.05462	0.00763
3685	0.23217	0.03627	-0.0196	0.0153	-0.19728	0.01344	ANP 80 nM		3685	0.08804	0.00905	-0.00412	0.00605	-0.08388	0.00573	CNP 80 nM		3685	0.24351	0.02608	0.06737	0.01674	-0.1393	0.00806
3690	0.26766	0.03534	0.01556	0.01292	-0.19146	0.01466	ANP 80 nM		3690	0.07661	0.00934	-0.01835	0.00563	-0.08728	0.00548	CNP 80 nM		3690	0.18369	0.02008	0.0619	0.01718	-0.10348	0.00631
3695	0.30666	0.03192	0.03649	0.0102	-0.2005	0.01409	ANP 80 nM		3695	0.09696	0.01116	-0.01013	0.00644	-0.09632	0.00614	CNP 80 nM		3695	-0.01639	0.00879	-0.03948	0.00631	-0.02287	0.00914
3700	0.24383	0.03532	-0.00969	0.01412	-0.19661	0.01394	ANP 80 nM		3700	0.12338	0.0141	-0.02154	0.00677	-0.12682	0.00709	CNP 80 nM		3700	0.09926	0.00984	0.00382	0.0112	-0.08843	0.00648
3705	0.29216	0.0313	0.0414	0.01093	-0.18787	0.01422	ANP 80 nM		3705	0.11882	0.01202	-0.00411	0.00629	-0.10827	0.00647	CNP 80 nM		3705	0.03433	0.00577	-0.03761	0.00527	-0.07029	0.00696
3710	0.34552	0.02986	0.06141	0.00977	-0.20579	0.01353	ANP 80 nM		3710	0.17536	0.01678	0.00875	0.00737	-0.13883	0.00783	CNP 80 nM		3710	-0.00407	0.01096	-0.07841	0.01026	-0.07541	0.0073
3715	0.31054	0.03266	0.03667	0.01231	-0.20304	0.0134	ANP 80 nM		3715	0.08585	0.01245	-0.02	0.0067	-0.09577	0.00633	CNP 80 nM		3715	0.03505	0.00726	-0.04861	0.00666	-0.08165	0.00661
3720	0.30368	0.03341	0.02089	0.01303	-0.21099	0.01292	ANP 80 nM		3720	0.16374	0.01605	0.02	0.00838	-0.12104	0.00735	CNP 80 nM		3720	0.0226	0.0087	0.00141	0.0103	-0.02111	0.00999
3725	0.29629	0.03134	0.03809	0.01052	-0.19316	0.01377	ANP 80 nM		3725	0.14928	0.01709	-0.01233	0.00705	-0.13723	0.0083	CNP 80 nM		3725	0.26553	0.02798	0.03434	0.01333	-0.17751	0.00995
3730	0.3154	0.03224	0.01609	0.01153	-0.22198	0.01264	ANP 80 nM		3730	0.15141	0.01477	0.01	0.00741	-0.12051	0.00732	CNP 80 nM		3730	0.07871	0.00865	0.00179	0.00893	-0.07249	0.00659
3735	0.34855	0.02837	0.05761	0.00948	-0.2111	0.01244	ANP 80 nM		3735	0.21779	0.01932	0.02105	0.00762	-0.15767	0.00875	CNP 80 nM		3735	-0.02292	0.01044	-0.05398	0.00778	-0.03118	0.00831
3740	0.28729	0.03383	0.00578	0.01369	-0.2127	0.01279	ANP 80 nM		3740	0.17436	0.01682	0.02158	0.00835	-0.12734	0.00748			3740	0.04234	0.00728	-0.05318	0.00721	-0.09281	0.00586
3745	0.31307	0.02871	0.04876	0.0091	-0.19617	0.013	ANP 80 nM		3745	0.15688	0.01695	-0.01991	0.00712	-0.14952	0.00833			3745	0.15914	0.0151	-0.04068	0.00594	-0.16923	0.01022
3750	0.29151	0.02697	0.04142	0.0086	-0.18884	0.01292	ANP 80 nM		3750	0.19686	0.01723	0.03795	0.00836	-0.12997	0.0075			3750	0.00606	0.01201	-0.07883	0.01185	-0.08575	0.00656
3755	0.27121	0.02687	0.03262	0.00937	-0.18301	0.01256	ANP 80 nM		3755	0.19681	0.01767	0.01404	0.00715	-0.1494	0.00811			3755	-0.15841	0.02286	-0.17298	0.01858	-0.01092	0.00991
3760	0.30374	0.0247	0.0605	0.00891	-0.18253	0.01246	ANP 80 nM		3760	0.20785	0.01707	0.03787	0.00747	-0.13772	0.00788			3760	0.06865	0.00821	-0.01924	0.00952	-0.08381	0.00613
3765	0.28857	0.02768	0.03311	0.00924	-0.19351	0.01241			3765	0.19964	0.01753	0.03178	0.00825	-0.13683	0.00812			3765	0.02307	0.01322	-0.11486	0.01361	-0.13693	0.00787
3770	0.30046	0.02718	0.03635	0.00937	-0.1987	0.01204			3770	0.17281	0.01754	0.00218	0.00747	-0.14212	0.0082			3770	0.0214	0.00691	-0.0425	0.00675	-0.06337	0.00706
3775	0.23815	0.02762	0.00267	0.00989	-0.18557	0.01154			3775	0.22493	0.0188	0.04322	0.00872	-0.14498	0.00826			3775	0.15844	0.01425	-0.00733	0.00764	-0.14224	0.00709
3780	0.31027	0.02355	0.0527	0.00796	-0.19309	0.01133			3780	0.21389	0.0178	0.04223	0.00814	-0.13822	0.00826			3780	0.175	0.02044	0.04087	0.01356	-0.11289	0.00739
3785	0.27283	0.02803	0.01722	0.00957	-0.19636	0.01127			3785	0.19599	0.01812	0.00229	0.0076	-0.15847	0.0084			3785	0.00777	0.00704	-0.04151	0.00727	-0.04956	0.00787
3790	0.27928	0.02657	0.02973	0.00874	-0.19077	0.01179			3790	0.23873	0.01938	0.04526	0.00841	-0.1526	0.00846			3790	0.08378	0.00919	-0.06777	0.00848	-0.1404	0.00768
3795	0.27602	0.02363	0.03058	0.00743	-0.18863	0.01152			3795	0.23522	0.01872	0.03717	0.00834	-0.15707	0.0081			3795	0.08489	0.00798	-0.06035	0.00826	-0.13489	0.00692
3800	0.24043	0.02391	0.01608	0.00767	-0.17709	0.01101			3800	0.20224	0.01778	0.0163	0.00707	-0.15122	0.00845			3800	0.16184	0.01665	0.04961	0.01487	-0.09748	0.00634
3805	0.25332	0.02365	0.02663	0.00788	-0.17702	0.01187			3805	0.21003	0.01764	0.0351	0.00794	-0.14139	0.00821			3805	-0.11154	0.01521	-0.08383	0.00939	0.0373	0.0138
3810	0.20941	0.02696	-0.01728	0.01032	-0.18315	0.01086			3810	0.17497	0.01607	0.01669	0.00726	-0.13201	0.00745			3810	0.12008	0.01073	-0.04672	0.00615	-0.14814	0.00818
3815	0.19805	0.02533	-0.000173232	0.00835	-0.16085	0.01231			3815	0.13698	0.01503	-0.01109	0.0068	-0.12758	0.00768			3815	0.06853	0.00733	-0.01699	0.0074	-0.081	0.00679
3820	0.22527	0.02434	-0.000211079	0.00812	-0.18021	0.01084			3820	0.1928	0.01653	0.03606	0.00795	-0.12874	0.00753			3820	0.02497	0.00946	-0.09467	0.00889	-0.11735	0.00745
3825	0.21256	0.02424	-0.00532	0.00863	-0.17595	0.01059			3825	0.16141	0.01622	-0.00146	0.00635	-0.13708	0.00827			3825	0.00645	0.00783	-0.08142	0.00839	-0.08879	0.00579
3830	0.17371	0.02355	-0.00181	0.00853	-0.14549	0.01154			3830	0.18764	0.01567	0.0267	0.008	-0.1331	0.00768			3830	0.08231	0.00989	-0.01185	0.0086	-0.0878	0.00629
3835	0.18458	0.02358	-0.01714	0.00956	-0.16684	0.01015			3835	0.16561	0.01467	0.01805	0.007	-0.1243	0.00728			3835	0.03226	0.00643	-0.04208	0.00672	-0.07305	0.00664
3840	0.19365	0.02215	-0.00438	0.00851	-0.16258	0.01052			3840	0.10315	0.01262	-0.03096	0.00599	-0.11961	0.00696			3840	0.03447	0.0098	-0.08982	0.01003	-0.12153	0.00644
3845	0.23703	0.02289	0.00497	0.00871	-0.18452	0.00967			3845	0.14151	0.01334	0.01839	0.00782	-0.10624	0.00637			3845	0.06275	0.0087	-0.06079	0.00932	-0.1175	0.00693
3850	0.17838	0.02101	-0.01895	0.0079	-0.16441	0.01002			3850	0.18825	0.0158	0.02666	0.0072	-0.13348	0.00745			3850	0.10985	0.009	-0.00644	0.00844	-0.10584	0.00607
3855	0.18194	0.02181	-0.00673	0.00793	-0.15619	0.01073			3855	0.15145	0.01489	-0.01031	0.00603	-0.1378	0.00785			3855	-0.0975	0.01905	-0.13228	0.01631	-0.03663	0.00846
3860	0.26804	0.01928	0.04925	0.00866	-0.17012	0.01024			3860	0.12313	0.01165	0.0116	0.00677	-0.09792	0.00629			3860	-0.12868	0.02079	-0.1416	0.0169	-0.00954	0.01047
3865	0.21659	0.02049	0.01416	0.0085	-0.16374	0.00949			3865	0.11458	0.01169	-0.01157	0.00575	-0.11166	0.00615			3865	0.137	0.01152	-0.06744	0.00882	-0.17884	0.00981
3870	0.15742	0.0219	-0.03001	0.00864	-0.15876	0.00966			3870	0.0823	0.01072	-0.01871	0.00547	-0.09187	0.00638			3870	-0.05006	0.01977	-0.15944	0.01851	-0.11763	0.00677
3875	0.19511	0.02055	-0.01106	0.00743	-0.16973	0.0093			3875	0.04419	0.01011	-0.03939	0.0054	-0.07861	0.00657			3875	0.08735	0.00878	-0.07726	0.00665	-0.15098	0.00858
3880	0.17665	0.02169	-0.02183	0.00897	-0.16566	0.00977			3880	0.07221	0.00973	-0.0375	0.00525	-0.10114	0.00602			3880	0.03593	0.00674	-0.04692	0.00794	-0.08125	0.00685
3885	0.19882	0.0202	-0.01489	0.00843	-0.1758	0.00875			3885	0.10549	0.01103	-0.02609	0.00555	-0.11755	0.00653			3885	-0.00112	0.01003	-0.09772	0.01069	-0.0983	0.00706
3890	0.17872	0.01985	0.00368	0.00793	-0.14574	0.0098			3890	0.07711	0.00998	-0.02938	0.00523	-0.0976	0.00624			3890	0.1933	0.02268	0.07007	0.01795	-0.10334	0.00629
3895	0.14147	0.02073	-0.0342	0.00856	-0.1509	0.0098			3895	0.10506	0.00985	0.0161	0.00703	-0.07966	0.00589			3895	0.16946	0.01731	-0.01376	0.00897	-0.15459	0.00846
3900	0.1949	0.0193	0.00372	0.00782	-0.15735	0.00994			3900	0.09102	0.01016	-0.02567	0.0053	-0.10573	0.00606			3900	0.05981	0.00689	-0.06365	0.00776	-0.11758	0.00689
3905	0.14896	0.01939	-0.02188	0.00744	-0.14588	0.00975			3905	0.07979	0.00932	-0.02628	0.00549	-0.09727	0.0057			3905	0.20552	0.02092	0.02102	0.01122	-0.15042	0.00832
3910	0.16975	0.01925	-0.03748	0.00809	-0.1749	0.00813			3910	0.07336	0.00953	-0.03735	0.00492	-0.10199	0.00592			3910	0.29321	0.03526	0.129	0.02762	-0.12608	0.00641
3915	0.17209	0.01843	-0.02094	0.00783	-0.16251	0.00839			3915	0.07618	0.00873	-0.02659	0.00546	-0.09475	0.00523			3915	0.25645	0.02456	0.03004	0.01293	-0.17683	0.0086	DEA/NO 250 nM
3920	0.14474	0.02007	-0.02624	0.00893	-0.1467	0.00922			3920	0.06572	0.00792	-0.02109	0.00525	-0.0807	0.00579			3920	0.10866	0.00951	-0.07195	0.00794	-0.16256	0.00896	DEA/NO 250 nM
3925	0.15492	0.02006	-0.01561	0.00816	-0.14477	0.00987			3925	0.04631	0.00826	-0.0431	0.00496	-0.08464	0.00542			3925	0.13247	0.00863	-0.02586	0.00676	-0.14019	0.00692	DEA/NO 250 nM
3930	0.15125	0.01864	-0.02981	0.00745	-0.15486	0.00881			3930	0.05117	0.00698	-0.00845	0.00593	-0.05633	0.00535			3930	0.16987	0.01327	-0.00993	0.00735	-0.15242	0.00841	DEA/NO 250 nM
3935	0.15412	0.01954	-0.02562	0.00763	-0.1531	0.00897			3935	0.05301	0.00782	-0.04862	0.00458	-0.09576	0.00537			3935	0.04906	0.02328	-0.04963	0.01232	-0.0868	0.01115	DEA/NO 250 nM
3940	0.17079	0.01811	-0.00209	0.00904	-0.14561	0.00877			3940	0.02062	0.00751	-0.06973	0.00479	-0.08789	0.00506			3940	0.36436	0.02083	0.02353	0.00955	-0.24631	0.01006	DEA/NO 250 nM
3945	0.09983	0.01887	-0.03488	0.00835	-0.11979	0.00943			3945	0.05814	0.00653	-0.01936	0.00547	-0.07292	0.00501			3945	0.22648	0.02451	0.04077	0.01115	-0.14463	0.01176	DEA/NO 250 nM
3950	0.1133	0.01967	-0.02947	0.00863	-0.12535	0.00983			3950	0.02399	0.00671	-0.05563	0.00448	-0.07728	0.00467			3950	0.21428	0.02957	-0.00765	0.01653	-0.17602	0.01104	DEA/NO 250 nM
3955	0.12471	0.01865	-0.0321	0.00752	-0.13687	0.00905			3955	0.01232	0.00675	-0.05451	0.0049	-0.0655	0.00523			3955	0.37502	0.02387	0.04366	0.01297	-0.23784	0.0091	DEA/NO 250 nM
3960	0.14497	0.01799	-0.02509	0.00789	-0.14631	0.00863			3960	0.05963	0.00704	-0.03466	0.0048	-0.08846	0.00511			3960	0.54473	0.03403	0.1999	0.02197	-0.21984	0.00983	DEA/NO 250 nM
3965	0.10834	0.01977	-0.04299	0.00886	-0.13387	0.00888			3965	0.04452	0.00767	-0.0522	0.00512	-0.09203	0.00484			3965	0.25868	0.02699	0.04984	0.01316	-0.15819	0.01237	DEA/NO 250 nM
3970	0.14255	0.01909	-0.04119	0.00788	-0.15838	0.00853			3970	0.02094	0.00551	-0.04297	0.00418	-0.06224	0.00501			3970	0.58361	0.03576	0.23226	0.0263	-0.22003	0.00895	DEA/NO 250 nM
3975	0.11399	0.01956	-0.05318	0.0091	-0.14756	0.00862			3975	0.05962	0.00719	-0.02186	0.0055	-0.07642	0.00525			3975	0.27998	0.02733	0.00595	0.01564	-0.20952	0.00972	DEA/NO 250 nM
3980	0.09137	0.02033	-0.04275	0.00967	-0.12005	0.00914			3980	0.05325	0.0077	-0.06159	0.00441	-0.10824	0.00562			3980	0.37429	0.0212	0.05462	0.0109	-0.22987	0.00877	DEA/NO 250 nM
3985	0.11844	0.01868	-0.04144	0.00869	-0.14064	0.00851			3985	0.05265	0.00717	-0.04175	0.00479	-0.08911	0.00518			3985	0.24844	0.03328	-0.03081	0.02173	-0.22015	0.00915	DEA/NO 250 nM
3990	0.14371	0.01825	-0.01693	0.0086	-0.13818	0.00904			3990	0.04058	0.00582	-0.03442	0.00465	-0.07174	0.00495			3990	0.33322	0.02358	0.10641	0.01081	-0.16397	0.01231	DEA/NO 250 nM
3995	0.14444	0.01704	-0.02258	0.0076	-0.1439	0.00854			3995	0.03317	0.0059	-0.04116	0.00482	-0.07164	0.00482			3995	0.32153	0.02392	0.04225	0.01381	-0.20795	0.00958	DEA/NO 250 nM
4000	0.1165	0.01819	-0.03244	0.00738	-0.13079	0.00945			4000	0.02642	0.00669	-0.05656	0.00432	-0.08034	0.00478			4000	0.39633	0.02069	0.07889	0.00845	-0.22358	0.01002	DEA/NO 250 nM
4005	0.15281	0.01707	-0.01411	0.00874	-0.14292	0.0085			4005	0.04909	0.00693	-0.04829	0.00474	-0.0923	0.00514			4005	0.46332	0.01864	0.07985	0.01025	-0.26043	0.0081	DEA/NO 250 nM
4010	0.11392	0.0182	-0.04002	0.00826	-0.13587	0.00874			4010	0.03336	0.00566	-0.0321	0.00478	-0.06306	0.00494			4010	0.41108	0.02022	0.08418	0.01205	-0.22934	0.00933	DEA/NO 250 nM
4015	0.14377	0.01663	-0.03611	0.0075	-0.15537	0.00826			4015	0.03007	0.00584	-0.02981	0.00534	-0.05782	0.00543			4015	0.33894	0.02244	0.00579	0.01476	-0.24784	0.00737	DEA/NO 250 nM
4020	0.1103	0.02014	-0.0658	0.00962	-0.15606	0.00871			4020	0.04754	0.00676	-0.03622	0.00496	-0.0795	0.00502			4020	0.36168	0.02075	0.08898	0.0104	-0.19673	0.00996	DEA/NO 250 nM
4025	0.10125	0.01811	-0.05333	0.00823	-0.13805	0.00859			4025	0.02625	0.00583	-0.03765	0.00481	-0.06192	0.00516			4025	0.3658	0.02215	0.11991	0.01248	-0.17544	0.01191	DEA/NO 250 nM
4030	0.10051	0.01776	-0.04781	0.00766	-0.13232	0.00914			4030	0.05604	0.00718	-0.02634	0.0054	-0.07758	0.00487			4030	0.41384	0.01984	0.08548	0.01073	-0.22969	0.00927	DEA/NO 250 nM
4035	0.10678	0.01799	-0.05112	0.00764	-0.14031	0.00865			4035	0.03753	0.00651	-0.04661	0.00524	-0.08077	0.00476			4035	0.5973	0.03431	0.14212	0.01463	-0.27994	0.00972	DEA/NO 250 nM
4040	0.10662	0.01634	-0.03246	0.00753	-0.12363	0.00869			4040	0.03158	0.00637	-0.06643	0.00434	-0.09458	0.0047			4040	0.51144	0.02907	0.21846	0.02158	-0.1918	0.00969
4045	0.11965	0.01808	-0.03238	0.00851	-0.13346	0.00905			4045	0.02979	0.00625	-0.05778	0.00401	-0.08455	0.00491			4045	0.35798	0.02097	0.03008	0.01297	-0.23928	0.00947
4050	0.07527	0.01834	-0.07078	0.00842	-0.13339	0.00862			4050	-0.01712	0.00654	-0.06185	0.00503	-0.04502	0.00524			4050	0.52282	0.03448	0.18498	0.01986	-0.21764	0.01002
4055	0.09797	0.01735	-0.04444	0.0069	-0.12728	0.00896			4055	0.01856	0.00492	-0.02374	0.00497	-0.04138	0.00486			4055	0.35181	0.02033	0.02027	0.01123	-0.2423	0.01027
4060	0.09233	0.01737	-0.03495	0.0081	-0.11419	0.00914			4060	-0.02067	0.00601	-0.08985	0.00463	-0.07023	0.00511			4060	0.21617	0.02462	-0.029	0.01523	-0.19803	0.01015
4065	0.12477	0.01548	-0.02455	0.00808	-0.13099	0.00879			4065	0.02405	0.00589	-0.05428	0.00452	-0.07616	0.00469			4065	0.23186	0.02641	-0.04112	0.01798	-0.21979	0.00991
4070	0.07427	0.01967	-0.06673	0.00886	-0.12849	0.00882			4070	0.02331	0.00585	-0.05137	0.00466	-0.07268	0.00467			4070	0.41745	0.02045	0.0343	0.01021	-0.26681	0.01069
4075	0.1096	0.0177	-0.04489	0.00847	-0.13709	0.00841			4075	0.01034	0.00628	-0.07334	0.00415	-0.08232	0.00505			4075	0.34489	0.0218	0.03632	0.00966	-0.2256	0.00982
4080	0.11653	0.01742	-0.03434	0.0085	-0.13306	0.00831			4080	0.00731	0.0061	-0.06176	0.00464	-0.06816	0.00506			4080	0.41751	0.02396	0.05112	0.00878	-0.253	0.01129
4085	0.07585	0.01685	-0.07246	0.00806	-0.13582	0.0081			4085	0.04464	0.00678	-0.04713	0.0049	-0.08745	0.00464			4085	0.55246	0.04517	0.16019	0.02049	-0.24439	0.01111
4090	0.09729	0.01491	-0.04354	0.0068	-0.12658	0.00818			4090	-0.00876	0.00538	-0.07394	0.00464	-0.06554	0.0046			4090	0.30208	0.02112	0.06412	0.00944	-0.17805	0.01126
4095	0.08318	0.01668	-0.05062	0.00775	-0.12136	0.0088			4095	0.01962	0.00482	-0.03943	0.00504	-0.05784	0.00464			4095	0.34417	0.02135	0.07929	0.00972	-0.19297	0.01056
4100	0.09727	0.01723	-0.04639	0.00847	-0.12887	0.00824			4100	0.01927	0.00558	-0.03998	0.0053	-0.05795	0.00488			4100	0.19923	0.01979	0.02421	0.00888	-0.14128	0.01091
4105	0.06074	0.01651	-0.05898	0.00742	-0.1106	0.00884			4105	0.01959	0.00558	-0.05574	0.00449	-0.07357	0.00487			4105	0.25413	0.01876	-0.00147	0.00832	-0.19993	0.01061
4110	0.1296	0.01657	-0.03906	0.00677	-0.14731	0.00816			4110	0.02119	0.00585	-0.04988	0.00469	-0.06928	0.00486			4110	0.29432	0.02309	0.05326	0.01114	-0.18214	0.00984
4115	0.1465	0.01541	-0.00194	0.00933	-0.12799	0.00831			4115	-0.0373	0.00575	-0.08771	0.00451	-0.052	0.00489			4115	0.16365	0.01985	0.00149	0.00932	-0.1347	0.01102
4120	0.08568	0.0149	-0.0377	0.00683	-0.11166	0.00911			4120	0.03168	0.00582	-0.04908	0.00448	-0.07793	0.00489			4120	0.16891	0.01803	-0.03171	0.00937	-0.16824	0.01033
4125	0.14281	0.01474	-0.01589	0.00788	-0.13736	0.00809			4125	0.0229	0.00665	-0.07145	0.00433	-0.09168	0.00518			4125	0.22775	0.01843	-0.000670933	0.00768	-0.1823	0.01023
4130	0.1264	0.0165	-0.02202	0.00784	-0.12985	0.00822			4130	0.05366	0.00696	-0.0306	0.00565	-0.07965	0.00468			4130	0.02838	0.0272	-0.09749	0.02033	-0.11927	0.01025
4135	0.09205	0.01594	-0.05422	0.00777	-0.13214	0.00788			4135	0.03312	0.00536	-0.02531	0.00542	-0.05636	0.00528			4135	0.13403	0.01457	-0.02733	0.00833	-0.14048	0.00903
4140	0.08636	0.01674	-0.05515	0.0073	-0.12804	0.00878			4140	0.03275	0.00614	-0.03488	0.00513	-0.0652	0.00476			4140	0.16983	0.01589	0.0627	0.01093	-0.08952	0.0103
4145	0.06607	0.01654	-0.06878	0.00774	-0.1244	0.00841			4145	0.01015	0.00628	-0.06864	0.00471	-0.07762	0.00474			4145	0.07224	0.01477	-0.05057	0.0086	-0.11236	0.0092
4150	0.02614	0.01824	-0.08968	0.00935	-0.11038	0.00856			4150	-0.00344	0.00598	-0.07037	0.00451	-0.06674	0.00512			4150	0.37668	0.03774	0.13775	0.02324	-0.16918	0.00917
4155	0.02853	0.0182	-0.08046	0.00861	-0.10329	0.00908			4155	0.02704	0.00612	-0.0339	0.00579	-0.05911	0.00511			4155	0.09223	0.01359	-0.03984	0.00843	-0.11945	0.00869
4160	0.08105	0.01485	-0.05692	0.00671	-0.12593	0.00761			4160	0.02489	0.00672	-0.06414	0.00475	-0.08636	0.00513			4160	0.12404	0.01268	0.00921	0.0091	-0.10127	0.00888
4165	0.09061	0.01542	-0.05454	0.00764	-0.13135	0.00793			4165	-0.01452	0.00595	-0.07333	0.00433	-0.05918	0.00542			4165	0.42536	0.04906	0.18508	0.03182	-0.16412	0.00813
4170	0.08794	0.01518	-0.05263	0.00773	-0.12751	0.00801			4170	-0.000320596	0.00592	-0.06216	0.00459	-0.06148	0.00497			4170	0.2155	0.01658	-0.0534	0.01031	-0.21815	0.01161
4175	0.05683	0.01499	-0.06178	0.00751	-0.11041	0.00838			4175	0.02485	0.0061	-0.04111	0.00508	-0.064	0.00517			4175	-0.00331	0.02293	-0.13465	0.01922	-0.1319	0.00803
4180	0.06013	0.01553	-0.06553	0.00696	-0.1165	0.00847			4180	0.02358	0.00578	-0.03782	0.0048	-0.05971	0.00478			4180	0.20082	0.01452	-0.00864	0.00746	-0.17281	0.00867
4185	0.07482	0.01388	-0.04995	0.00625	-0.11438	0.00823			4185	0.03238	0.00591	-0.03043	0.00573	-0.06066	0.00492			4185	0.21171	0.01791	-0.04672	0.00666	-0.20909	0.01093
4190	0.06067	0.01536	-0.0608	0.00698	-0.11261	0.00806			4190	0.02991	0.00639	-0.0284	0.00577	-0.05635	0.00506			4190	0.0265	0.01682	-0.10124	0.01406	-0.12451	0.00746
4195	0.06916	0.01353	-0.07567	0.00653	-0.13409	0.00702			4195	0.01646	0.00629	-0.05424	0.00464	-0.06912	0.00504			4195	0.07282	0.01411	-0.09187	0.01291	-0.1542	0.00876
4200	0.08498	0.01307	-0.04589	0.00709	-0.11926	0.00774			4200	0.02761	0.00587	-0.037	0.00527	-0.06265	0.00486			4200	0.05532	0.01011	-0.04326	0.00624	-0.09276	0.00811
4205	0.06108	0.01518	-0.0667	0.00712	-0.11859	0.00799			4205	-0.01674	0.00523	-0.07362	0.00428	-0.05759	0.00463			4205	0.05702	0.01107	-0.03833	0.00835	-0.08969	0.0084
4210	0.05282	0.01582	-0.06989	0.00791	-0.11462	0.00823			4210	-0.02637	0.00528	-0.07038	0.00422	-0.04489	0.00479			4210	0.10089	0.01086	-0.00729	0.00668	-0.09755	0.00825
4215	0.0177	0.01452	-0.07451	0.00684	-0.08853	0.00906			4215	-0.02097	0.00536	-0.07121	0.00409	-0.05097	0.00486			4215	0.31521	0.03393	0.04692	0.01363	-0.19634	0.01085
4220	0.0782	0.01498	-0.05768	0.00772	-0.12446	0.00729			4220	0.02166	0.00695	-0.06888	0.00506	-0.0881	0.00525			4220	0.11111	0.01204	-0.00767	0.00822	-0.10657	0.00766
4225	0.02912	0.01455	-0.09305	0.0078	-0.11705	0.00786			4225	0.05069	0.00787	-0.05138	0.00501	-0.09639	0.00565			4225	0.08367	0.00808	-0.01567	0.0078	-0.09212	0.00802
4230	0.03608	0.01541	-0.07303	0.00811	-0.10349	0.00789			4230	0.02239	0.00593	-0.05199	0.00522	-0.07253	0.00471			4230	-0.0478	0.02378	-0.1658	0.02069	-0.12522	0.00853
4235	0.0231	0.0145	-0.07943	0.00749	-0.09845	0.00802			4235	0.01483	0.00591	-0.04084	0.00491	-0.05451	0.00509			4235	0.20981	0.01963	0.00369	0.00851	-0.16711	0.00933
4240	0.04991	0.01422	-0.06941	0.00661	-0.1119	0.00805			4240	-0.00707	0.00645	-0.06512	0.00477	-0.05796	0.00531			4240	-0.02187	0.01374	-0.08311	0.00906	-0.06075	0.00843
4245	0.03702	0.01424	-0.0787	0.0068	-0.10987	0.00781			4245	0.0157	0.00611	-0.04094	0.00551	-0.05543	0.00533			4245	-0.095	0.02639	-0.18556	0.02273	-0.09907	0.00815
4250	0.07993	0.01367	-0.06106	0.00655	-0.12902	0.00793			4250	0.03041	0.00646	-0.04553	0.00501	-0.0732	0.00555			4250	-0.01904	0.02029	-0.14462	0.01808	-0.12986	0.00685
4255	-0.00179	0.01645	-0.12059	0.00898	-0.11703	0.00783			4255	0.00506	0.00496	-0.03404	0.00547	-0.0388	0.00509			4255	0.07688	0.00816	-0.03164	0.00607	-0.10091	0.0076
4260	0.04836	0.01237	-0.0673	0.00675	-0.10907	0.00741			4260	-0.00465	0.00611	-0.08568	0.00485	-0.08112	0.00453	CNP 250 nM		4260	-0.09698	0.02822	-0.17818	0.02456	-0.08859	0.00775
4265	0.06327	0.01424	-0.07525	0.00708	-0.12865	0.00793			4265	0.02378	0.00692	-0.05852	0.00506	-0.07993	0.00494	CNP 250 nM		4265	0.20746	0.0176	0.03279	0.01109	-0.14338	0.00805
4270	0.11808	0.01284	-0.03433	0.00718	-0.13511	0.00752			4270	0.02419	0.00579	-0.04327	0.00527	-0.06564	0.00498	CNP 250 nM		4270	0.09945	0.01094	-0.00638	0.01029	-0.0968	0.00776
4275	0.05968	0.01415	-0.0706	0.00717	-0.12132	0.00803			4275	0.02526	0.00619	-0.05414	0.0047	-0.07701	0.0053	CNP 250 nM		4275	0.13113	0.01347	0.04288	0.01441	-0.07925	0.00825
4280	0.07283	0.01373	-0.05671	0.00683	-0.11922	0.00777			4280	0.02257	0.00573	-0.03124	0.00541	-0.05236	0.00526	CNP 250 nM		4280	-0.01189	0.01236	-0.09567	0.00966	-0.08446	0.00744
4285	0.05045	0.01347	-0.07138	0.00725	-0.11448	0.00792			4285	-0.0155	0.00575	-0.06549	0.00486	-0.05049	0.00484	CNP 250 nM		4285	-0.14598	0.03661	-0.25195	0.03167	-0.12807	0.00745
4290	0.02763	0.01412	-0.06726	0.00761	-0.09066	0.00825			4290	0.04543	0.00777	-0.05253	0.00449	-0.09287	0.00572	CNP 250 nM		4290	0.0773	0.01052	-0.08401	0.00888	-0.14977	0.00813
4295	0.1125	0.01334	-0.0163	0.00797	-0.11448	0.00798			4295	0.02166	0.00503	-0.02451	0.00596	-0.04518	0.00502	CNP 250 nM		4295	0.32908	0.03986	0.15354	0.03082	-0.13078	0.00732
4300	0.04484	0.0122	-0.0499	0.00736	-0.0894	0.00798			4300	0.02976	0.00668	-0.05244	0.00426	-0.07924	0.00527	CNP 250 nM		4300	-0.10827	0.02679	-0.19442	0.02376	-0.0974	0.00674
4305	0.05595	0.01351	-0.06649	0.00674	-0.11438	0.00801			4305	0.06233	0.00704	-0.02466	0.00547	-0.08149	0.00495	CNP 250 nM		4305	0.19612	0.0209	0.08698	0.0184	-0.09199	0.00685
4310	-0.02133	0.01591	-0.11339	0.00889	-0.09203	0.00824			4310	0.03856	0.00623	-0.03211	0.00555	-0.06787	0.00443	CNP 250 nM		4310	-0.01274	0.01828	-0.13036	0.0167	-0.1211	0.00634
4315	0.03188	0.01334	-0.07941	0.00653	-0.1063	0.00775			4315	0.03066	0.00724	-0.04991	0.00515	-0.07759	0.00534	CNP 250 nM		4315	0.04906	0.0088	-0.05414	0.00918	-0.09944	0.00723
4320	0.00891	0.01516	-0.10563	0.00826	-0.11177	0.00775			4320	0.08082	0.01076	-0.04394	0.00554	-0.11398	0.00647	CNP 250 nM		4320	0.04081	0.00869	-0.05974	0.00677	-0.0966	0.00805
4325	0.05124	0.01337	-0.06828	0.00531	-0.11194	0.0083			4325	0.09386	0.0102	-0.00702	0.00665	-0.0912	0.00601	CNP 250 nM		4325	0.12399	0.01006	-0.04266	0.00911	-0.14837	0.00842
4330	0.04603	0.01374	-0.07613	0.00737	-0.11536	0.00724			4330	0.12164	0.01267	-0.00737	0.00745	-0.11358	0.00603	CNP 250 nM		4330	-0.03735	0.01562	-0.12467	0.01262	-0.09018	0.00707
4335	0.04665	0.0134	-0.04585	0.0072	-0.08673	0.00863			4335	0.15729	0.01493	0.00956	0.00757	-0.12533	0.00749	CNP 250 nM		4335	0.10028	0.00863	-0.06046	0.00669	-0.14598	0.00806
4340	0.00781	0.01366	-0.10013	0.00698	-0.10551	0.00758			4340	0.13618	0.01339	-0.000839035	0.00711	-0.11873	0.00671	CNP 250 nM		4340	-0.02115	0.01794	-0.13295	0.01637	-0.11564	0.00726
4345	0.04691	0.01252	-0.07657	0.00681	-0.11667	0.00737			4345	0.17681	0.01557	-0.00118	0.00734	-0.14875	0.00753	CNP 250 nM		4345	0.14164	0.01123	-0.03791	0.00744	-0.15695	0.00759
4350	0.02495	0.01326	-0.08605	0.00726	-0.1068	0.00788			4350	0.2238	0.01793	0.03558	0.00869	-0.1509	0.00777	CNP 250 nM		4350	0.0877	0.01112	0.05372	0.0142	-0.03263	0.00938
4355	0.00252	0.01308	-0.1074	0.00686	-0.1082	0.00734			4355	0.1832	0.01545	0.00831	0.00812	-0.14556	0.00723	CNP 250 nM		4355	0.12676	0.01207	0.0225	0.01177	-0.09331	0.00794
4360	0.04162	0.01344	-0.06351	0.00717	-0.09932	0.00844			4360	0.25722	0.01924	0.05494	0.00942	-0.15759	0.00845	CNP 250 nM		4360	0.00329	0.01175	-0.11179	0.01082	-0.11556	0.00702
4365	0.04954	0.0121	-0.0465	0.00687	-0.09017	0.00816			4365	0.23529	0.01796	0.02201	0.00738	-0.16931	0.00849	CNP 250 nM		4365	0.07839	0.00676	-0.03288	0.00784	-0.10435	0.0068
4370	0.01147	0.01334	-0.09662	0.00707	-0.10534	0.00771			4370	0.24073	0.01829	0.01305	0.00811	-0.18037	0.00807	CNP 250 nM		4370	-0.00354	0.01061	-0.05979	0.00908	-0.05629	0.00838
4375	0.01574	0.0123	-0.09032	0.0072	-0.10322	0.00717			4375	0.29362	0.02091	0.04593	0.00872	-0.18754	0.00893	CNP 250 nM		4375	0.09491	0.01479	0.06745	0.01844	-0.02659	0.01063
4380	-0.01306	0.01431	-0.10367	0.0081	-0.09014	0.00764			4380	0.30078	0.01976	0.05125	0.00751	-0.18815	0.00867	CNP 250 nM		4380	-0.01008	0.01232	-0.10025	0.0117	-0.09197	0.00722
4385	-0.00564	0.01412	-0.11727	0.00799	-0.11073	0.0074			4385	0.2812	0.01795	0.05919	0.00848	-0.1705	0.0077			4385	0.10035	0.00793	-0.0569	0.00789	-0.14349	0.00761
4390	0.03622	0.01294	-0.07573	0.00615	-0.10642	0.00836			4390	0.27901	0.0178	0.05913	0.00805	-0.16905	0.00788			4390	-0.09303	0.02485	-0.18628	0.0215	-0.10303	0.00771
4395	0.04723	0.01134	-0.07556	0.00617	-0.11618	0.00692			4395	0.3153	0.01931	0.07157	0.00879	-0.18223	0.00802			4395	0.1722	0.01918	0.06965	0.01817	-0.08883	0.0067
4400	0.03311	0.01315	-0.08108	0.00707	-0.10913	0.00754			4400	0.31677	0.01993	0.05295	0.00811	-0.19695	0.00825			4400	-0.03257	0.01002	-0.06149	0.0073	-0.02861	0.01014
4405	0.02995	0.01275	-0.08329	0.00617	-0.10847	0.00767			4405	0.24879	0.01658	0.03874	0.00742	-0.16541	0.00811			4405	-0.01869	0.01029	-0.05596	0.00773	-0.03694	0.0098
4410	0.02133	0.01384	-0.09845	0.00691	-0.11564	0.00791			4410	0.23841	0.01744	0.02249	0.00767	-0.17137	0.008			4410	0.01438	0.01055	-0.0912	0.00942	-0.1044	0.00769
4415	0.05714	0.01329	-0.05383	0.00762	-0.10359	0.00779			4415	0.26137	0.01751	0.03147	0.00721	-0.17924	0.00809			4415	0.12513	0.01192	-0.04426	0.0072	-0.14964	0.00831
4420	0.03574	0.01288	-0.06919	0.00578	-0.0997	0.00809			4420	0.26614	0.01841	0.03639	0.00792	-0.17835	0.00796			4420	0.02929	0.01419	-0.11645	0.01394	-0.14352	0.00747
4425	0.06465	0.01302	-0.06192	0.00672	-0.11743	0.00787			4425	0.25191	0.01795	0.02569	0.00717	-0.17743	0.00832			4425	0.1003	0.01454	-0.1134	0.01261	-0.1939	0.0102
4430	0.10834	0.01326	-0.03033	0.00839	-0.12405	0.00712			4430	0.24812	0.01699	0.03714	0.00769	-0.16636	0.00756			4430	0.09924	0.00844	-0.05012	0.00888	-0.13677	0.00728
4435	0.04706	0.01235	-0.06365	0.00677	-0.10438	0.00786			4435	0.25573	0.01657	0.04466	0.00734	-0.16543	0.00781			4435	0.14081	0.01797	0.08555	0.0207	-0.05073	0.00857
4440	0.01588	0.01112	-0.0822	0.00582	-0.09527	0.00782			4440	0.27166	0.0179	0.02501	0.0069	-0.19081	0.0083			4440	0.08715	0.00799	-0.03056	0.00631	-0.10863	0.00724
4445	0.05056	0.0121	-0.05534	0.0062	-0.09943	0.00793			4445	0.26566	0.0174	0.03956	0.00723	-0.1757	0.00817			4445	0.35312	0.04018	0.04918	0.01628	-0.21432	0.01191
4450	0.04643	0.0123	-0.07726	0.00608	-0.11688	0.0074			4450	0.20824	0.01568	0.0161	0.00665	-0.15628	0.00811			4450	0.03539	0.01325	-0.11525	0.01261	-0.14677	0.00738
4455	0.0553	0.01326	-0.06876	0.00625	-0.11598	0.00799			4455	0.22449	0.01549	0.02174	0.00628	-0.16303	0.00771			4455	0.25689	0.02599	0.08286	0.01797	-0.13666	0.0082
4460	0.02504	0.01335	-0.07367	0.00589	-0.09462	0.00793			4460	0.21398	0.01492	0.02648	0.00631	-0.15209	0.00739			4460	0.05876	0.01252	-0.09894	0.01177	-0.14993	0.00828
4465	0.01743	0.01264	-0.08528	0.00682	-0.09958	0.00747			4465	0.22142	0.01493	0.04952	0.00782	-0.13872	0.00719			4465	0.04748	0.00644	-0.05241	0.00674	-0.09636	0.00666
4470	0.01685	0.01266	-0.09188	0.00732	-0.10556	0.00788			4470	0.17836	0.01361	0.02993	0.00762	-0.12418	0.00701			4470	0.01747	0.0081	-0.0263	0.00819	-0.04321	0.00912
4475	0.00908	0.01305	-0.09566	0.00701	-0.10234	0.0076			4475	0.1973	0.01484	0.01637	0.00656	-0.14886	0.0072			4475	-0.02304	0.01321	-0.10767	0.01194	-0.08717	0.00753
4480	0.03963	0.01199	-0.05948	0.00662	-0.09398	0.00815			4480	0.15872	0.0133	0.01028	0.00705	-0.12631	0.00693			4480	-0.03713	0.0228	-0.16192	0.02072	-0.13306	0.00773
4485	0.02831	0.0118	-0.07876	0.00598	-0.10282	0.00751			4485	0.18316	0.0142	0.00187	0.00594	-0.15101	0.00727			4485	0.17632	0.02266	0.06319	0.02065	-0.09709	0.00751
4490	0.04173	0.01251	-0.07154	0.00678	-0.10741	0.0076			4490	0.1731	0.01321	0.00661	0.00645	-0.14016	0.0067			4490	0.07474	0.01018	-0.076	0.01045	-0.14135	0.00743
4495	0.00896	0.01299	-0.09431	0.00704	-0.10094	0.00747			4495	0.13087	0.01278	-0.02405	0.00586	-0.13507	0.00702			4495	-0.13112	0.02458	-0.17915	0.02155	-0.05285	0.00931
4500	-0.00766	0.01314	-0.09428	0.00711	-0.08579	0.00742			4500	0.13611	0.01128	-0.00536	0.00584	-0.12311	0.00648			4500	0.07605	0.00823	-0.00284	0.00996	-0.07454	0.00773
4505	0.01317	0.01245	-0.0835	0.00652	-0.09404	0.00739			4505	0.11396	0.01139	-0.01985	0.00596	-0.11871	0.00624			4505	-0.03541	0.01654	-0.12252	0.01458	-0.09082	0.00701
4510	0.02459	0.01269	-0.07862	0.00653	-0.09917	0.0084			4510	0.08818	0.00967	-0.0154	0.00571	-0.09407	0.00623			4510	0.32027	0.05887	0.01688	0.01079	-0.19648	0.02138
4515	0.000334559	0.01376	-0.10049	0.00678	-0.09905	0.008			4515	0.12236	0.01191	-0.02396	0.00584	-0.12884	0.0063			4515	0.02891	0.00833	-0.03015	0.00859	-0.05781	0.00882
4520	0.05349	0.01189	-0.07366	0.00634	-0.11936	0.00817			4520	0.18986	0.01532	0.01727	0.00729	-0.14287	0.00706			4520	0.01976	0.00975	-0.08719	0.00956	-0.10592	0.00681
4525	0.0037	0.01425	-0.1075	0.008	-0.10916	0.00803			4525	0.13028	0.01094	-0.00583	0.00632	-0.11919	0.00637			4525	0.05019	0.00763	-0.01062	0.00986	-0.05919	0.00798
4530	0.0256	0.01174	-0.07428	0.00642	-0.09609	0.00788			4530	0.10162	0.01004	-0.01056	0.00569	-0.10057	0.00666			4530	0.13473	0.01617	0.04143	0.01611	-0.08347	0.00778
4535	0.04283	0.01243	-0.07544	0.00654	-0.1121	0.00739			4535	0.10336	0.00967	-0.00559	0.00585	-0.09775	0.00592			4535	0.0075	0.00881	-0.06849	0.00795	-0.07599	0.00731
4540	0.02784	0.01234	-0.0781	0.00636	-0.10174	0.00743			4540	0.06875	0.0081	-0.01815	0.00579	-0.08063	0.00573			4540	0.05414	0.00743	-0.03901	0.00809	-0.08917	0.00785
4545	0.04272	0.01266	-0.08641	0.0068	-0.12255	0.00734			4545	0.11449	0.01017	-0.01347	0.00585	-0.11379	0.00568			4545	0.03471	0.00704	-0.03996	0.00793	-0.07302	0.00776
4550	0.000626845	0.01293	-0.08776	0.00631	-0.08668	0.00816			4550	0.09709	0.00964	-0.01952	0.00551	-0.10527	0.00586			4550	-0.06817	0.01304	-0.04727	0.00674	0.03029	0.01896
4555	0.02232	0.0117	-0.09674	0.00648	-0.11528	0.00726			4555	0.07599	0.00961	-0.03649	0.00538	-0.10352	0.00559			4555	0.00256	0.00997	0.01066	0.01138	0.00897	0.01277
4560	0.02896	0.01174	-0.08492	0.00665	-0.10948	0.00745			4560	0.04796	0.00778	-0.05382	0.00492	-0.09648	0.00511			4560	0.00907	0.00737	-0.04655	0.0072	-0.05537	0.00872
4565	0.05523	0.01303	-0.06651	0.0074	-0.114	0.00788			4565	0.07465	0.00784	-0.01346	0.00575	-0.0814	0.00554			4565	0.06022	0.00907	-0.03241	0.00949	-0.08841	0.00715
4570	0.03644	0.01117	-0.08036	0.00579	-0.11154	0.00728			4570	0.05949	0.00735	-0.02611	0.00506	-0.08013	0.0057			4570	0.11282	0.00983	-0.07027	0.00703	-0.16409	0.00828
4575	0.05474	0.01159	-0.05583	0.00753	-0.10374	0.00779			4575	0.08976	0.00817	-0.01795	0.00575	-0.09823	0.00545			4575	0.07412	0.00803	-0.01383	0.00784	-0.08242	0.00802
4580	0.000325621	0.01278	-0.11037	0.00773	-0.10942	0.0073			4580	0.07453	0.00823	-0.03536	0.00489	-0.10149	0.0055			4580	0.07788	0.00862	-0.06296	0.00991	-0.132	0.00758
4585	0.02564	0.0112	-0.07772	0.00642	-0.09971	0.00707			4585	0.07342	0.00749	-0.02816	0.00496	-0.09408	0.00501			4585	0.00475	0.01235	-0.10887	0.01188	-0.11444	0.00686
4590	0.03693	0.0115	-0.07778	0.00578	-0.10937	0.00755			4590	0.08049	0.00851	-0.03126	0.00523	-0.10257	0.00581			4590	-0.12287	0.02749	-0.20353	0.02434	-0.09195	0.00754
4595	0.00438	0.01248	-0.09323	0.00668	-0.09572	0.00804			4595	0.05347	0.00761	-0.03481	0.00534	-0.08317	0.00555			4595	-0.00657	0.0139	-0.13412	0.01326	-0.12976	0.00752
4600	-0.00923	0.01186	-0.09453	0.00631	-0.08465	0.00814			4600	0.04495	0.00663	-0.03168	0.00476	-0.07282	0.00531			4600	-0.00954	0.00939	-0.06428	0.00725	-0.05494	0.00839
4605	-0.02385	0.01342	-0.10772	0.00776	-0.08429	0.00821			4605	0.03959	0.00784	-0.05967	0.00546	-0.09481	0.00557			4605	-0.02628	0.0134	-0.10339	0.01198	-0.07957	0.00737
4610	0.04111	0.01158	-0.06445	0.007	-0.10026	0.00751			4610	0.03536	0.00764	-0.05473	0.00482	-0.0863	0.00545			4610	0.06766	0.00902	-0.00186	0.01236	-0.06644	0.0096
4615	0.01239	0.0127	-0.08063	0.00651	-0.0904	0.00778			4615	0.0357	0.00664	-0.05096	0.00454	-0.08312	0.00532			4615	0.07441	0.00984	-0.0086	0.01034	-0.07847	0.00705
4620	0.00314	0.01294	-0.10394	0.00713	-0.10537	0.00728			4620	0.04861	0.00699	-0.03268	0.00544	-0.07696	0.00581			4620	0.02083	0.00753	-0.0746	0.00745	-0.09411	0.00769
4625	0.04703	0.01241	-0.0599	0.00769	-0.10089	0.00787			4625	0.0137	0.00631	-0.05344	0.00483	-0.0657	0.0057			4625	0.19139	0.01976	0.0415	0.01476	-0.12539	0.00732
4630	0.03312	0.01134	-0.07505	0.00655	-0.10346	0.00811			4630	0.02123	0.00639	-0.06118	0.00451	-0.08014	0.00552			4630	0.01601	0.01066	-0.09984	0.01061	-0.11535	0.00651
4635	-0.02896	0.01438	-0.13119	0.0085	-0.10361	0.00796			4635	0.04281	0.00758	-0.05859	0.00432	-0.09641	0.00574			4635	-0.09057	0.02356	-0.1992	0.02109	-0.12163	0.00713
4640	0.06739	0.01127	-0.0438	0.00802	-0.10332	0.00714			4640	0.06178	0.00769	-0.03225	0.00576	-0.08798	0.00559			4640	0.21216	0.02752	0.09033	0.02446	-0.10142	0.00764
4645	0.03489	0.01339	-0.09305	0.00757	-0.12221	0.00771			4645	0.05558	0.00647	-0.03396	0.00544	-0.08444	0.00544			4645	0.0636	0.01075	0.00658	0.01294	-0.055	0.0086
4650	0.02724	0.0114	-0.06144	0.00717	-0.08511	0.00818			4650	0.06808	0.00725	-0.03247	0.00507	-0.09361	0.00519			4650	-0.09604	0.01713	-0.14263	0.01445	-0.04972	0.00968
4655	0.04864	0.01054	-0.08032	0.00634	-0.12193	0.00774			4655	0.05131	0.0063	-0.0464	0.00483	-0.09251	0.00527			4655	0.09618	0.01194	0.02796	0.01396	-0.06387	0.00819
4660	0.0279	0.01148	-0.07389	0.00641	-0.09781	0.00766			4660	0.09091	0.00849	-0.02503	0.00615	-0.10572	0.00518			4660	0.16867	0.0134	-0.04274	0.00752	-0.17911	0.00943
4665	0.03286	0.01182	-0.06767	0.00743	-0.09611	0.00811			4665	0.02105	0.00617	-0.05713	0.00441	-0.07608	0.00525			4665	0.18354	0.04453	-0.11373	0.01061	-0.22288	0.0214
4670	0.0149	0.01312	-0.09017	0.00645	-0.10195	0.00785			4670	0.04139	0.00678	-0.04364	0.005	-0.08116	0.00529			4670	0.07122	0.0078	-0.08574	0.00727	-0.14678	0.00818
4675	0.03431	0.01265	-0.07753	0.00698	-0.10676	0.00775			4675	0.03375	0.00606	-0.04564	0.00486	-0.07634	0.00553			4675	0.02567	0.00852	-0.07354	0.00687	-0.09667	0.00829
4680	0.03151	0.01186	-0.07968	0.00732	-0.10668	0.0074			4680	0.02661	0.00752	-0.05258	0.00515	-0.07643	0.00568			4680	0.16616	0.01719	-0.02529	0.00938	-0.16191	0.0091
4685	0.04025	0.01168	-0.06732	0.0059	-0.10197	0.00851			4685	0.03235	0.00606	-0.0486	0.00482	-0.07808	0.00488			4685	0.22864	0.02466	-0.01269	0.01155	-0.1914	0.01073
4690	-0.01788	0.01388	-0.11922	0.00807	-0.1016	0.00789			4690	0.03771	0.00766	-0.05632	0.00531	-0.08995	0.00561			4690	0.11938	0.00934	-0.03503	0.00789	-0.13832	0.00739
4695	0.02479	0.01174	-0.09962	0.0069	-0.12024	0.0076			4695	0.0434	0.00627	-0.03798	0.00505	-0.07763	0.00506			4695	-0.06163	0.01054	-0.08733	0.00827	-0.02636	0.00957
4700	0.04472	0.01116	-0.07938	0.00688	-0.11782	0.00701			4700	0.06654	0.00722	-0.04053	0.00501	-0.09979	0.00544			4700	0.25564	0.02752	0.04937	0.0179	-0.16186	0.00831	DEA/NO 500 nM
4705	-0.00104	0.01226	-0.09603	0.00608	-0.09354	0.00819			4705	0.02129	0.00592	-0.06666	0.00448	-0.08569	0.00528			4705	0.00111	0.01804	-0.14206	0.01704	-0.1457	0.00726	DEA/NO 500 nM
4710	-0.00891	0.01368	-0.12135	0.00801	-0.11195	0.00787			4710	0.04235	0.007	-0.05452	0.0045	-0.09224	0.0057			4710	0.05907	0.01547	-0.05503	0.00948	-0.10538	0.00965	DEA/NO 500 nM
4715	0.04266	0.01307	-0.08055	0.00702	-0.11672	0.00787			4715	0.02361	0.00591	-0.03732	0.00594	-0.05931	0.00544			4715	0.36506	0.02416	0.0848	0.01292	-0.20221	0.00919	DEA/NO 500 nM
4720	0.04707	0.01199	-0.07245	0.00628	-0.11282	0.0079			4720	0.02429	0.0059	-0.05404	0.00497	-0.07613	0.00514			4720	0.28611	0.02418	-0.03323	0.01536	-0.2458	0.00987	DEA/NO 500 nM
4725	0.00437	0.01297	-0.09541	0.00805	-0.09796	0.00801			4725	0.05376	0.0068	-0.03429	0.00494	-0.08301	0.00549			4725	0.2393	0.02882	-0.00375	0.01458	-0.18704	0.01468	DEA/NO 500 nM
4730	0.03266	0.01205	-0.08795	0.00614	-0.11549	0.0075			4730	0.04019	0.00762	-0.06591	0.00465	-0.10124	0.00559			4730	0.28009	0.02869	-0.05457	0.01937	-0.25997	0.00945	DEA/NO 500 nM
4735	0.03079	0.0111	-0.09317	0.00652	-0.11925	0.00703			4735	-0.01171	0.00634	-0.06812	0.00443	-0.05648	0.00557			4735	0.28018	0.02755	-0.00864	0.01598	-0.22078	0.01123	DEA/NO 500 nM
4740	-0.03616	0.01469	-0.13404	0.00874	-0.09989	0.0077			4740	0.04123	0.00684	-0.05195	0.00439	-0.08888	0.0054			4740	0.47325	0.02286	0.08861	0.01084	-0.25797	0.00929	DEA/NO 500 nM
4745	0.0031	0.01192	-0.10217	0.00689	-0.10368	0.00768			4745	0.04073	0.00547	-0.04362	0.00498	-0.08078	0.00517			4745	0.39284	0.02259	0.00648	0.01514	-0.27615	0.0091	DEA/NO 500 nM
4750	0.04904	0.01169	-0.06958	0.00651	-0.11187	0.00755	ANP 250 nM		4750	0.02338	0.00591	-0.04665	0.00534	-0.06806	0.00567			4750	0.46669	0.02852	0.11925	0.01519	-0.23282	0.00996	DEA/NO 500 nM
4755	0.04018	0.01208	-0.08645	0.00639	-0.12034	0.00825	ANP 250 nM		4755	0.01885	0.00619	-0.04615	0.00532	-0.06336	0.00568			4755	0.5338	0.03068	0.17956	0.01965	-0.22789	0.01022	DEA/NO 500 nM
4760	0.0171	0.01195	-0.09153	0.0065	-0.10542	0.00811	ANP 250 nM		4760	0.03496	0.00618	-0.04566	0.00543	-0.0776	0.00517			4760	0.61193	0.03525	0.14217	0.01445	-0.28654	0.00947	DEA/NO 500 nM
4765	0.05128	0.01615	-0.07274	0.00697	-0.11556	0.00945	ANP 250 nM		4765	0.03022	0.00733	-0.05758	0.00544	-0.08466	0.00552			4765	0.2122	0.03104	-0.03786	0.0183	-0.19946	0.01162	DEA/NO 500 nM
4770	0.11067	0.02332	-0.04913	0.00963	-0.13973	0.01148	ANP 250 nM		4770	0.01547	0.00534	-0.02683	0.00564	-0.04126	0.00645			4770	0.49408	0.02407	0.1367	0.01389	-0.23628	0.00985	DEA/NO 500 nM
4775	0.17567	0.02833	-0.0166	0.01006	-0.15784	0.01328	ANP 250 nM		4775	0.03709	0.00658	-0.05078	0.00524	-0.08426	0.00542			4775	0.38158	0.01908	0.05124	0.00921	-0.23627	0.00966	DEA/NO 500 nM
4780	0.19373	0.0329	-0.0237	0.01172	-0.17483	0.01471	ANP 250 nM		4780	0.04286	0.00688	-0.04618	0.00492	-0.08479	0.00557			4780	0.50081	0.03295	0.06562	0.0115	-0.27435	0.02034	DEA/NO 500 nM
4785	0.2742	0.03412	0.0184	0.01185	-0.19385	0.01432	ANP 250 nM		4785	0.02542	0.00729	-0.07432	0.00501	-0.0966	0.00559			4785	0.5775	0.04079	0.21535	0.02575	-0.22556	0.01041	DEA/NO 500 nM
4790	0.23054	0.0369	-0.02206	0.01472	-0.19748	0.01455	ANP 250 nM		4790	0.01517	0.00532	-0.04654	0.00458	-0.06049	0.00505			4790	0.27009	0.02101	0.03785	0.00961	-0.17794	0.01145	DEA/NO 500 nM
4795	0.22712	0.03568	-0.0139	0.01355	-0.1884	0.01523	ANP 250 nM		4795	0.03423	0.00689	-0.0601	0.0048	-0.09064	0.00536			4795	0.12305	0.03653	-0.09092	0.02484	-0.18449	0.01139	DEA/NO 500 nM
4800	0.29124	0.03759	-0.00411	0.01419	-0.22142	0.01385	ANP 250 nM		4800	0.02073	0.00595	-0.05216	0.00505	-0.07105	0.00529			4800	0.48128	0.02287	0.06706	0.00948	-0.27545	0.01063	DEA/NO 500 nM
4805	0.27881	0.03476	0.01122	0.01316	-0.20224	0.01444	ANP 250 nM		4805	0.04969	0.0069	-0.0344	0.00548	-0.07962	0.00554			4805	0.31507	0.02052	0.0071	0.01276	-0.23166	0.0105	DEA/NO 500 nM
4810	0.2934	0.03473	0.00834	0.01255	-0.21354	0.01421	ANP 250 nM		4810	0.02768	0.00635	-0.04464	0.00531	-0.06991	0.00571			4810	0.2747	0.01969	0.02193	0.0098	-0.19472	0.01027	DEA/NO 500 nM
4815	0.32324	0.03092	0.02005	0.0102	-0.2236	0.01319	ANP 250 nM		4815	0.06841	0.00692	-0.01091	0.00621	-0.07386	0.00566			4815	0.42869	0.02507	0.12495	0.01548	-0.20922	0.0108	DEA/NO 500 nM
4820	0.32047	0.03056	0.0301	0.0101	-0.21446	0.01309	ANP 250 nM		4820	0.02346	0.00584	-0.0563	0.00436	-0.07751	0.00518			4820	0.2506	0.02042	0.00766	0.00881	-0.18938	0.01132	DEA/NO 500 nM
4825	0.36619	0.02892	0.04214	0.00906	-0.23253	0.01235	ANP 250 nM		4825	0.01237	0.00644	-0.06026	0.00544	-0.07135	0.00541			4825	0.28979	0.02049	0.00134	0.01039	-0.21967	0.01115
4830	0.30239	0.03126	0.01525	0.01098	-0.21475	0.01345	ANP 250 nM		4830	0.01578	0.00595	-0.05672	0.00524	-0.07108	0.00514			4830	0.26946	0.02104	0.05442	0.00885	-0.16339	0.01293
4835	0.32681	0.02768	0.03965	0.00923	-0.21173	0.01291	ANP 250 nM		4835	0.05911	0.0078	-0.03933	0.00605	-0.09247	0.0052			4835	0.20377	0.02737	-0.0747	0.0184	-0.22847	0.01135
4840	0.31616	0.02881	0.01611	0.01018	-0.22339	0.01194	ANP 250 nM		4840	0.02435	0.0065	-0.04203	0.00603	-0.06442	0.00574			4840	0.31419	0.02021	0.03047	0.0087	-0.2115	0.01133
4845	0.3042	0.02784	0.02235	0.00916	-0.21136	0.01263	ANP 250 nM		4845	-0.00403	0.00557	-0.05622	0.00535	-0.05208	0.00566			4845	0.53472	0.04016	0.15907	0.02029	-0.23866	0.01088
4850	0.3758	0.02351	0.05705	0.00767	-0.2285	0.0109	ANP 250 nM		4850	0.00299	0.00557	-0.06272	0.00482	-0.06517	0.00531			4850	0.40826	0.03153	0.1749	0.02307	-0.16265	0.01109
4855	0.31842	0.02593	0.01738	0.00918	-0.22455	0.01109	ANP 250 nM		4855	0.0266	0.00582	-0.04339	0.0053	-0.06783	0.00553			4855	0.19883	0.02134	-0.01219	0.01132	-0.17174	0.01052
4860	0.3828	0.02253	0.05615	0.00703	-0.23323	0.0107	ANP 250 nM		4860	0.00631	0.00585	-0.05293	0.00497	-0.0584	0.00581			4860	0.27305	0.0223	-0.04918	0.01538	-0.25074	0.01157
4865	0.36961	0.02244	0.07394	0.00827	-0.21264	0.01186	ANP 250 nM		4865	0.02712	0.00687	-0.06535	0.00488	-0.08942	0.00564			4865	0.23219	0.01916	0.02672	0.00809	-0.16183	0.01199
4870	0.33676	0.02328	0.0313	0.00733	-0.22517	0.01109	ANP 250 nM		4870	0.00399	0.00651	-0.08052	0.0052	-0.08372	0.0054			4870	0.2554	0.01842	-0.00455	0.00933	-0.2038	0.01017
4875	0.31856	0.02271	0.05013	0.00789	-0.20023	0.01148			4875	0.01722	0.00657	-0.06068	0.00437	-0.07601	0.00532			4875	0.53895	0.03934	0.02669	0.00791	-0.32041	0.01432
4880	0.28738	0.02526	0.01274	0.00915	-0.20957	0.01121			4880	0.01633	0.00541	-0.03995	0.00565	-0.05516	0.00549			4880	0.53671	0.04294	0.18503	0.02648	-0.22421	0.01049
4885	0.27054	0.02516	0.00354	0.00806	-0.20616	0.01138			4885	0.01985	0.0065	-0.05155	0.00524	-0.06957	0.00536			4885	0.26158	0.02193	0.0452	0.00794	-0.16294	0.01616
4890	0.28301	0.02512	0.02022	0.00866	-0.20091	0.0116			4890	0.03024	0.007	-0.05552	0.00483	-0.08257	0.0058			4890	0.33422	0.01751	-0.00707	0.01056	-0.25294	0.01108
4895	0.32268	0.02428	0.01558	0.00811	-0.22904	0.00984			4895	0.02816	0.00623	-0.0459	0.00446	-0.07153	0.00534			4895	0.27821	0.01844	-0.00702	0.00994	-0.22027	0.01008
4900	0.31346	0.0239	0.02052	0.00824	-0.21977	0.0105			4900	0.01517	0.00615	-0.0499	0.00547	-0.06375	0.0054			4900	0.40172	0.02606	0.06751	0.0122	-0.23386	0.01083
4905	0.32686	0.02262	0.04244	0.00855	-0.21134	0.0107			4905	-0.01973	0.00542	-0.07585	0.00464	-0.0568	0.00585			4905	0.28354	0.02119	0.04067	0.0111	-0.18581	0.01017
4910	0.27072	0.02485	0.00736	0.00821	-0.20338	0.01142			4910	0.03431	0.00671	-0.02994	0.00569	-0.06166	0.00566			4910	0.13013	0.02205	-0.05452	0.01228	-0.15858	0.01069
4915	0.25085	0.02346	0.00472	0.00794	-0.19337	0.0104			4915	-0.0138	0.00638	-0.07446	0.0044	-0.06087	0.00575			4915	0.21814	0.01723	-0.03794	0.01133	-0.20819	0.01052
4920	0.26857	0.02212	0.02099	0.0079	-0.19196	0.01094			4920	-0.0469	0.00657	-0.08143	0.0045	-0.03537	0.00651			4920	0.2669	0.02001	0.04179	0.00966	-0.17435	0.01004
4925	0.27616	0.02456	0.00791	0.00891	-0.20664	0.01098			4925	0.03268	0.00617	-0.0244	0.00614	-0.05503	0.00542			4925	0.40239	0.03363	0.13846	0.02176	-0.18471	0.01038
4930	0.30426	0.02327	0.02019	0.00857	-0.21476	0.01022			4930	-0.00176	0.00632	-0.08114	0.00525	-0.0791	0.00548			4930	0.14946	0.01527	0.0202	0.00917	-0.10928	0.01164
4935	0.24356	0.02196	0.01781	0.00943	-0.1784	0.01112			4935	0.02111	0.00583	-0.05625	0.00482	-0.07547	0.00481			4935	0.1843	0.01626	-0.00209	0.0078	-0.15417	0.01048
4940	0.27931	0.02409	0.00485	0.0092	-0.21143	0.00977			4940	0.05689	0.00701	-0.02153	0.00636	-0.07393	0.00513			4940	0.30574	0.0292	0.12751	0.02357	-0.13506	0.00986
4945	0.23759	0.02319	-0.02454	0.00909	-0.20887	0.00934			4945	0.01635	0.00648	-0.04908	0.00487	-0.06377	0.00591			4945	0.09683	0.01613	-0.01564	0.0078	-0.09829	0.01174
4950	0.21198	0.02513	-0.01814	0.00934	-0.18589	0.01117			4950	-0.00949	0.00555	-0.07037	0.00497	-0.06107	0.00573			4950	0.41447	0.04135	0.15467	0.02492	-0.17904	0.00976
4955	0.27408	0.02082	0.01576	0.00797	-0.2002	0.00944			4955	-0.0278	0.00563	-0.07935	0.00434	-0.0525	0.00575			4955	0.34118	0.02955	0.07224	0.01568	-0.19665	0.00945
4960	0.19871	0.02188	0.00071203	0.00885	-0.16174	0.01141			4960	0.02711	0.00614	-0.03787	0.00601	-0.06302	0.00538			4960	0.31885	0.02851	0.06854	0.01519	-0.18624	0.00894
4965	0.26624	0.02115	0.02846	0.00884	-0.18507	0.01006			4965	0.00644	0.00602	-0.05976	0.00513	-0.0654	0.00536			4965	0.23369	0.01473	-0.000918018	0.00784	-0.18823	0.00944
4970	0.20562	0.02174	-0.02112	0.00866	-0.18503	0.01011			4970	-0.04232	0.00602	-0.08725	0.00519	-0.04648	0.00567			4970	0.33399	0.03338	0.13296	0.02597	-0.14972	0.00879
4975	0.2794	0.01901	0.03916	0.00889	-0.18563	0.00948			4975	0.02173	0.00596	-0.04805	0.00554	-0.06806	0.00503			4975	0.03508	0.0196	-0.1057	0.0149	-0.13449	0.00862
4980	0.17689	0.02161	-0.02925	0.0086	-0.17212	0.00975			4980	0.00998	0.00682	-0.08061	0.00462	-0.08907	0.00553			4980	0.03832	0.02341	-0.1373	0.01987	-0.1707	0.00913
4985	0.21195	0.02222	-0.02763	0.00887	-0.19473	0.00963			4985	0.00888	0.00605	-0.05391	0.00512	-0.0618	0.00568			4985	0.04163	0.01794	-0.08384	0.01217	-0.11661	0.01137
4990	0.23751	0.02045	-0.00212	0.00846	-0.19116	0.00922			4990	0.01693	0.00587	-0.0545	0.00513	-0.06994	0.00513			4990	0.25574	0.01723	-0.01735	0.00823	-0.21443	0.0103
4995	0.20296	0.02101	-0.04285	0.0089	-0.20183	0.00884			4995	2.76905e-05	0.00643	-0.07549	0.00527	-0.07509	0.00535			4995	0.12795	0.01154	-0.02177	0.00734	-0.13177	0.00885
5000	0.2333	0.02069	0.0028	0.00833	-0.18427	0.00951			5000	0.01065	0.00604	-0.06349	0.0053	-0.07305	0.00521			5000	0.13394	0.01206	-0.02067	0.01028	-0.13599	0.00911
5005	0.1579	0.02189	-0.05415	0.00952	-0.18025	0.00934			5005	0.01255	0.00695	-0.07743	0.00443	-0.08815	0.00565			5005	0.03361	0.0254	-0.16212	0.02085	-0.19071	0.00981
5010	0.21454	0.01936	-0.00709	0.00762	-0.17998	0.00954			5010	0.01257	0.00587	-0.0593	0.00483	-0.07057	0.0054			5010	0.16788	0.01125	-0.000811221	0.00935	-0.14471	0.00742
5015	0.22159	0.01975	0.00497	0.00879	-0.17492	0.00943			5015	-0.00598	0.00661	-0.07081	0.00486	-0.06454	0.00606			5015	0.12964	0.01977	-0.12266	0.01779	-0.22542	0.01078
5020	0.19673	0.02031	-0.01253	0.00852	-0.17218	0.00968			5020	0.00362	0.00588	-0.06609	0.00509	-0.06916	0.00503			5020	0.05015	0.01749	-0.1047	0.01419	-0.14722	0.00803
5025	0.16572	0.02166	-0.02486	0.00872	-0.16022	0.01045			5025	-0.00883	0.00603	-0.05392	0.00526	-0.04503	0.00584			5025	0.11404	0.01643	0.04924	0.01696	-0.05753	0.01179
5030	0.19529	0.01898	-0.01324	0.00829	-0.17224	0.00865			5030	0.06003	0.00849	-0.02827	0.00667	-0.08273	0.00543	DEA/NO 500 nM		5030	0.25382	0.02159	0.04092	0.01596	-0.16893	0.00835
5035	0.19798	0.02058	-0.02178	0.00775	-0.18066	0.00954			5035	0.00913	0.00721	-0.07564	0.0051	-0.08334	0.0058	DEA/NO 500 nM		5035	0.36769	0.07761	-0.07136	0.01145	-0.27483	0.02265
5040	0.20011	0.02145	-0.00583	0.00964	-0.16873	0.0101			5040	0.03334	0.00715	-0.05325	0.00461	-0.08307	0.00575	DEA/NO 500 nM		5040	0.23813	0.02137	0.08504	0.01849	-0.12379	0.00874
5045	0.20043	0.02055	-0.00976	0.00906	-0.17251	0.00942			5045	0.12546	0.01351	0.000441019	0.00651	-0.10864	0.0083	DEA/NO 500 nM		5045	0.29283	0.02754	0.07053	0.01679	-0.16935	0.00889
5050	0.17343	0.02142	-0.026	0.00948	-0.16707	0.00974			5050	0.29116	0.01956	0.04872	0.00819	-0.18417	0.00893	DEA/NO 500 nM		5050	0.1087	0.00915	-0.04121	0.00706	-0.1348	0.00886
5055	0.16965	0.02013	-0.03334	0.0084	-0.17093	0.00911			5055	0.41283	0.01639	0.07331	0.00703	-0.23824	0.00721	DEA/NO 500 nM		5055	0.08918	0.01128	0.02316	0.01009	-0.05918	0.01186
5060	0.16175	0.0204	-0.0377	0.00888	-0.16898	0.00934			5060	0.40487	0.01236	0.08001	0.00586	-0.22985	0.00679	DEA/NO 500 nM		5060	0.12249	0.01274	-0.01673	0.00866	-0.12299	0.0091
5065	0.18955	0.01985	-0.01832	0.00856	-0.17221	0.00935			5065	0.41424	0.00996	0.09492	0.00603	-0.22504	0.00576	DEA/NO 500 nM		5065	0.007	0.01942	-0.12389	0.01677	-0.13021	0.00863
5070	0.21234	0.02039	-0.01829	0.0089	-0.18777	0.00913			5070	0.4488	0.00876	0.06619	0.006	-0.26371	0.00472	DEA/NO 500 nM		5070	0.1109	0.01102	-0.02996	0.00711	-0.12595	0.00874
5075	0.16067	0.0203	-0.02496	0.00859	-0.15719	0.00941			5075	0.47193	0.0088	0.11528	0.0068	-0.24186	0.00544	DEA/NO 500 nM		5075	0.00662	0.01334	-0.06011	0.00858	-0.06336	0.01137
5080	0.14416	0.02045	-0.04509	0.009	-0.16272	0.00906			5080	0.48548	0.00866	0.10909	0.0064	-0.2531	0.0045	DEA/NO 500 nM		5080	0.08828	0.00913	-0.04536	0.00845	-0.12283	0.00899
5085	0.1671	0.02058	-0.01835	0.00911	-0.15599	0.01026			5085	0.49567	0.00929	0.1074	0.00667	-0.25921	0.00493	DEA/NO 500 nM		5085	0.16047	0.02087	-0.08351	0.01109	-0.20063	0.01759
5090	0.1446	0.0214	-0.04801	0.00949	-0.16536	0.00948			5090	0.40518	0.00875	0.08062	0.00634	-0.23067	0.00453	DEA/NO 500 nM		5090	0.14868	0.01581	0.02923	0.01284	-0.10343	0.00925
5095	0.14171	0.02319	-0.07329	0.01096	-0.18525	0.00938			5095	0.43046	0.01004	0.08402	0.00641	-0.24161	0.00519	DEA/NO 500 nM		5095	0.17028	0.01372	0.04303	0.01321	-0.10926	0.00879
5100	0.19228	0.02003	-0.01179	0.00901	-0.16856	0.00976			5100	0.44312	0.00945	0.10509	0.00619	-0.23367	0.00534	DEA/NO 500 nM		5100	0.17242	0.01592	0.03543	0.01325	-0.11647	0.00908
5105	0.17299	0.0206	-0.04066	0.0085	-0.17941	0.0094			5105	0.51838	0.01061	0.1167	0.0064	-0.26398	0.00501	DEA/NO 500 nM		5105	0.14872	0.01287	-0.02206	0.00874	-0.14827	0.00784
5110	0.14178	0.02191	-0.05042	0.00957	-0.16538	0.00922			5110	0.44782	0.0095	0.09843	0.00634	-0.24073	0.00549	DEA/NO 500 nM		5110	0.01517	0.01736	-0.12305	0.01443	-0.13607	0.00806
5115	0.14665	0.01916	-0.03955	0.00797	-0.15976	0.00946			5115	0.4486	0.01023	0.0904	0.00689	-0.24675	0.00519	DEA/NO 500 nM		5115	0.12139	0.01255	-0.08363	0.01086	-0.18257	0.00911
5120	0.16347	0.02006	-0.03365	0.00942	-0.16696	0.00914			5120	0.47277	0.00867	0.11668	0.00643	-0.24137	0.00515	DEA/NO 500 nM		5120	0.10901	0.00938	-0.04054	0.00923	-0.1349	0.009
5125	0.19046	0.01801	-0.01214	0.00897	-0.16817	0.00891			5125	0.46322	0.01057	0.09713	0.00671	-0.24955	0.00547	DEA/NO 500 nM		5125	0.19794	0.01996	0.0655	0.01845	-0.11105	0.00876
5130	0.14272	0.02038	-0.04455	0.00931	-0.1613	0.00883			5130	0.42167	0.01047	0.09857	0.00594	-0.2264	0.00592	DEA/NO 500 nM		5130	0.08124	0.01131	-0.08371	0.00859	-0.15233	0.00765
5135	0.13236	0.02007	-0.04551	0.00867	-0.15428	0.00958			5135	0.4206	0.00911	0.10539	0.00665	-0.22135	0.00562	DEA/NO 500 nM		5135	0.1692	0.01739	0.09147	0.01961	-0.06773	0.01044
5140	0.07331	0.02249	-0.07899	0.00989	-0.13816	0.01048			5140	0.45071	0.01071	0.10305	0.00673	-0.23901	0.00533	DEA/NO 500 nM		5140	0.10208	0.0082	-0.02567	0.01033	-0.11665	0.00918
5145	0.18872	0.01911	-0.01347	0.00913	-0.16795	0.00865			5145	0.41943	0.01306	0.09596	0.00688	-0.22669	0.00612	DEA/NO 500 nM		5145	0.26159	0.02089	0.05052	0.01364	-0.16585	0.00852
5150	0.13489	0.02028	-0.05234	0.00955	-0.1624	0.00905			5150	0.45325	0.01371	0.1125	0.0075	-0.23333	0.006	DEA/NO 500 nM		5150	0.05127	0.01295	0.02786	0.0146	-0.02131	0.01295
5155	0.16098	0.01845	-0.0184	0.00854	-0.15213	0.00951			5155	0.40958	0.01448	0.08164	0.00665	-0.23105	0.00663			5155	0.0451	0.01193	-0.01346	0.00981	-0.05398	0.0121
5160	0.16326	0.01925	-0.02426	0.00882	-0.15876	0.00932			5160	0.44119	0.01566	0.11439	0.0074	-0.22489	0.00729			5160	0.09606	0.00963	-0.05395	0.00964	-0.13721	0.00906
5165	0.10826	0.019	-0.05909	0.00842	-0.14839	0.00931			5165	0.45452	0.01578	0.10795	0.00711	-0.23633	0.0074			5165	-0.05711	0.02867	-0.20041	0.02403	-0.15498	0.00825
5170	0.11228	0.01907	-0.06754	0.00886	-0.15929	0.00867			5170	0.45049	0.01642	0.11212	0.0074	-0.23132	0.00716			5170	0.00874	0.01766	-0.11294	0.01509	-0.1207	0.00825
5175	0.14505	0.01794	-0.0395	0.0083	-0.15904	0.00865			5175	0.41288	0.01507	0.09885	0.00653	-0.22033	0.00734			5175	0.01651	0.01253	-0.08337	0.00975	-0.09725	0.00942
5180	0.11158	0.01823	-0.04163	0.00854	-0.13534	0.0096			5180	0.42188	0.01571	0.10406	0.00663	-0.22145	0.00756			5180	0.10136	0.00745	-0.03004	0.00676	-0.11957	0.00812
5185	0.15261	0.01818	-0.03969	0.0077	-0.16448	0.00921			5185	0.38184	0.01522	0.08914	0.00666	-0.20968	0.00776			5185	0.2439	0.03037	0.10225	0.0205	-0.10705	0.01521
5190	0.10861	0.0184	-0.05032	0.00815	-0.14078	0.00958			5190	0.39628	0.01772	0.08146	0.00627	-0.2226	0.00835			5190	-0.02306	0.01801	-0.12734	0.01529	-0.10622	0.0091
5195	0.12124	0.01735	-0.06511	0.00786	-0.16414	0.00837			5195	0.44207	0.01672	0.10197	0.00684	-0.23356	0.00778			5195	0.14822	0.01875	0.06724	0.02035	-0.07168	0.01011
5200	0.09329	0.02048	-0.07887	0.00971	-0.1547	0.0091			5200	0.45097	0.0174	0.10364	0.00644	-0.23685	0.00795			5200	0.21259	0.01926	0.02871	0.01378	-0.1508	0.00833
5205	0.10726	0.01879	-0.0639	0.00849	-0.15211	0.00894			5205	0.37299	0.01603	0.07314	0.00645	-0.21592	0.00821			5205	0.16981	0.01503	0.01794	0.01308	-0.12966	0.00923
5210	0.0706	0.01899	-0.06894	0.0087	-0.12758	0.00942			5210	0.3579	0.01609	0.07247	0.00603	-0.20763	0.00822			5210	0.07418	0.00968	-0.0579	0.00862	-0.12293	0.00881
5215	0.07116	0.0186	-0.07944	0.00861	-0.13799	0.00926			5215	0.40463	0.01733	0.08414	0.00688	-0.22561	0.00797			5215	0.00149	0.01297	-0.09638	0.01046	-0.09704	0.009
5220	0.05191	0.02022	-0.093	0.01035	-0.13494	0.00922			5220	0.3924	0.01738	0.08746	0.00685	-0.21629	0.0083			5220	0.09333	0.0109	-0.02172	0.00941	-0.10522	0.00852
5225	0.05882	0.01948	-0.07989	0.00854	-0.12807	0.00948			5225	0.36728	0.0182	0.08534	0.00628	-0.20293	0.00893			5225	0.23359	0.02221	0.02094	0.01493	-0.17083	0.00868
5230	0.1148	0.01692	-0.04881	0.00768	-0.1446	0.00901			5230	0.37561	0.019	0.1023	0.00726	-0.19515	0.00945			5230	1.4703	0.84905	0.03044	0.01262	-0.32862	0.02672
5235	0.08873	0.01835	-0.07508	0.00899	-0.14819	0.00858			5235	0.37442	0.02056	0.07793	0.00667	-0.21159	0.00978			5235	0.11555	0.0153	0.03082	0.01458	-0.07558	0.0104
5240	0.12591	0.01827	-0.03624	0.00974	-0.14189	0.00886			5240	0.32393	0.02033	0.06567	0.00747	-0.19096	0.00969			5240	0.20813	0.01778	0.04375	0.01404	-0.13606	0.00773
5245	0.10022	0.01752	-0.06143	0.00786	-0.14453	0.00934			5245	0.34707	0.02154	0.08104	0.00764	-0.19301	0.00998			5245	0.15389	0.01187	-0.02386	0.00956	-0.15369	0.00872
5250	0.09802	0.01801	-0.05714	0.00832	-0.13884	0.00939			5250	0.34591	0.02364	0.08063	0.00762	-0.1915	0.01103			5250	0.13153	0.01092	-0.07898	0.00869	-0.1852	0.00969
5255	0.08776	0.01741	-0.0617	0.00832	-0.13518	0.00887			5255	0.29412	0.02454	0.03223	0.0083	-0.19623	0.01119			5255	0.0298	0.01825	-0.14632	0.01682	-0.17332	0.0089
5260	0.10975	0.01529	-0.0485	0.00803	-0.14101	0.00791			5260	0.27904	0.0252	0.03095	0.00827	-0.18733	0.01149			5260	-0.03513	0.02023	-0.1421	0.01692	-0.11005	0.00838
5265	0.08682	0.01903	-0.08649	0.00915	-0.1571	0.00845			5265	0.28825	0.02551	0.04691	0.00797	-0.18038	0.01184			5265	0.08777	0.00782	-0.04162	0.00753	-0.11912	0.0087
5270	0.12778	0.01695	-0.0359	0.00752	-0.14297	0.00898			5270	0.33391	0.0258	0.07337	0.00854	-0.18887	0.01143			5270	0.09218	0.00833	-0.04643	0.00927	-0.12778	0.0078
5275	0.15989	0.01823	-0.01422	0.00924	-0.14793	0.00916			5275	0.30554	0.02626	0.05993	0.00918	-0.18138	0.01158			5275	-0.02341	0.01611	-0.10629	0.01319	-0.08352	0.00972
5280	0.08084	0.01733	-0.07427	0.00792	-0.14117	0.00905			5280	0.25148	0.02525	0.03284	0.00858	-0.16782	0.01168			5280	0.20643	0.01959	0.00354	0.01032	-0.16565	0.00933
5285	0.09084	0.01451	-0.05662	0.00695	-0.13345	0.00853			5285	0.22574	0.02414	0.01769	0.00763	-0.16288	0.01178			5285	0.24282	0.02633	0.06703	0.01786	-0.13869	0.00998
5290	0.06426	0.01792	-0.09045	0.00823	-0.1429	0.00904			5290	0.1896	0.02087	0.0259	0.0071	-0.13206	0.01098			5290	-0.07968	0.01995	-0.16238	0.01595	-0.08755	0.00895
5295	0.06025	0.01795	-0.07441	0.0081	-0.12441	0.00926			5295	0.19611	0.0202	0.03992	0.00843	-0.12604	0.00998			5295	0.07428	0.0084	-0.05852	0.00974	-0.12435	0.00866
5300	0.05972	0.01745	-0.08054	0.00864	-0.13004	0.00897			5300	0.23149	0.0238	0.04213	0.00915	-0.1481	0.0106			5300	0.10448	0.01131	-0.03158	0.00906	-0.12307	0.00811
5305	0.08821	0.01512	-0.07223	0.00685	-0.14562	0.00821			5305	0.18275	0.02082	0.02171	0.00834	-0.13138	0.00993			5305	0.09502	0.01062	-0.03261	0.00931	-0.1168	0.00802
5310	0.05763	0.01771	-0.08147	0.00815	-0.12912	0.00873			5310	0.17851	0.02045	0.02957	0.00877	-0.12183	0.00988			5310	0.03654	0.00851	-0.04551	0.00752	-0.07888	0.00934
5315	0.09241	0.01743	-0.05106	0.008	-0.12893	0.00938			5315	0.16121	0.02051	-0.01646	0.00762	-0.14822	0.00977			5315	-0.01986	0.01544	-0.12381	0.01318	-0.10576	0.00921
5320	0.09312	0.0164	-0.06597	0.00773	-0.14352	0.00863			5320	0.17209	0.0206	0.00445	0.00838	-0.13863	0.00918			5320	0.03772	0.01257	-0.12607	0.01225	-0.15897	0.00839
5325	0.06602	0.01657	-0.08671	0.00818	-0.14122	0.00853			5325	0.16128	0.02045	-0.00547	0.00792	-0.13917	0.00908			5325	0.1242	0.01064	-0.08437	0.00963	-0.18509	0.00984
5330	0.06293	0.01629	-0.0754	0.00764	-0.12797	0.00893			5330	0.17801	0.01851	0.02595	0.0091	-0.1258	0.00854			5330	-0.04976	0.01674	-0.13977	0.0141	-0.09404	0.00849
5335	0.06484	0.01745	-0.07347	0.00758	-0.12741	0.00912			5335	0.15168	0.01551	-0.00873	0.00704	-0.13669	0.00775			5335	0.6635	0.22418	-0.0339	0.00907	-0.31757	0.02466
5340	0.09734	0.01551	-0.05653	0.00799	-0.13826	0.00924			5340	0.10694	0.01231	-0.00193	0.00699	-0.09667	0.007			5340	0.29946	0.02871	0.03846	0.0144	-0.19546	0.01067
5345	0.03993	0.0166	-0.09646	0.00826	-0.12899	0.00871			5345	0.11937	0.01174	-0.0092	0.00619	-0.11314	0.00733			5345	0.23864	0.02406	0.08126	0.02185	-0.12769	0.00877
5350	0.05609	0.01741	-0.08256	0.00808	-0.12893	0.00876			5350	0.10018	0.01017	-0.02535	0.00611	-0.11305	0.00587			5350	-0.05782	0.02452	-0.17937	0.02083	-0.12924	0.00889
5355	0.05425	0.01704	-0.09713	0.00902	-0.14151	0.00859			5355	0.11867	0.00902	-0.00322	0.00578	-0.10799	0.00638			5355	-0.0058	0.02041	-0.16234	0.01818	-0.15966	0.00895
5360	0.07483	0.0159	-0.07853	0.00705	-0.14064	0.00855			5360	0.16119	0.0111	0.02441	0.0079	-0.11675	0.00664			5360	0.01641	0.01473	-0.13362	0.01314	-0.14817	0.00854
5365	0.08832	0.01619	-0.08729	0.00775	-0.15947	0.0082			5365	0.05573	0.00882	-0.05834	0.0056	-0.10712	0.00602			5365	0.01475	0.00915	-0.03501	0.0084	-0.04784	0.0118
5370	0.06869	0.01616	-0.05046	0.00785	-0.10925	0.00952			5370	0.07256	0.00822	-0.01477	0.00575	-0.08047	0.00681			5370	0.05698	0.01189	-0.10198	0.0118	-0.15121	0.00869
5375	0.08564	0.01635	-0.07392	0.00756	-0.14495	0.00843			5375	0.05512	0.00856	-0.04783	0.00549	-0.09662	0.00623			5375	0.05094	0.00973	-0.01723	0.01142	-0.06519	0.01041
5380	0.10292	0.01532	-0.05246	0.00715	-0.13901	0.00858			5380	0.06437	0.00751	-0.00846	0.00601	-0.06758	0.00704			5380	0.05963	0.00778	-0.05687	0.00798	-0.11035	0.00855
5385	0.08435	0.01583	-0.06101	0.00766	-0.13203	0.00892			5385	0.07987	0.00823	-0.04794	0.00483	-0.11752	0.00576			5385	0.24143	0.02667	0.08714	0.02287	-0.12458	0.00841
5390	0.07935	0.01579	-0.06248	0.00769	-0.12939	0.00885			5390	0.06398	0.00834	-0.04846	0.00499	-0.10462	0.00664			5390	0.10567	0.01325	-0.08687	0.00928	-0.17221	0.01045
5395	0.04111	0.01772	-0.10325	0.00837	-0.13623	0.00882			5395	0.05576	0.00704	-0.03876	0.00494	-0.08881	0.00613			5395	0.18161	0.01473	-0.00486	0.0111	-0.15737	0.00832
5400	0.0435	0.01744	-0.1054	0.00836	-0.1404	0.00859			5400	0.07556	0.0076	-0.01314	0.00578	-0.08163	0.00679			5400	0.18549	0.01662	0.01312	0.01217	-0.14476	0.00828
5405	0.03043	0.01723	-0.10319	0.00866	-0.12737	0.00876			5405	0.09554	0.00767	-0.00904	0.00616	-0.09482	0.00624			5405	0.20697	0.0192	0.02353	0.01402	-0.15136	0.008
5410	0.05674	0.01669	-0.08712	0.00726	-0.13373	0.00932			5410	0.06107	0.00763	-0.02815	0.00532	-0.08329	0.00623			5410	0.19966	0.01809	-0.0249	0.0095	-0.18447	0.00964
5415	0.06925	0.01431	-0.06978	0.00706	-0.1283	0.00849			5415	0.11279	0.0097	-0.01779	0.00613	-0.11641	0.0059			5415	0.01697	0.01197	-0.12472	0.01041	-0.13935	0.00877
5420	0.06377	0.01477	-0.06677	0.00674	-0.12075	0.00885			5420	0.06542	0.00752	-0.05816	0.00517	-0.11524	0.00611			5420	-0.13502	0.02747	-0.20075	0.02371	-0.0721	0.01016
5425	0.08846	0.01427	-0.06879	0.00703	-0.14288	0.008			5425	0.01224	0.00682	-0.06068	0.00503	-0.07123	0.00668			5425	-0.02629	0.01798	-0.13588	0.01616	-0.11291	0.00794
5430	0.06212	0.01662	-0.08722	0.00859	-0.13853	0.00879			5430	0.10906	0.00893	-0.03636	0.00501	-0.13005	0.00635			5430	0.26759	0.02734	0.05705	0.01761	-0.1637	0.00872
5435	0.08008	0.01563	-0.07845	0.00725	-0.14494	0.00802			5435	0.05149	0.00799	-0.05423	0.00537	-0.09973	0.00607			5435	0.03794	0.01122	-0.09543	0.00955	-0.1286	0.00777
5440	0.05207	0.01653	-0.0768	0.00725	-0.12016	0.009			5440	0.09097	0.00898	-0.03293	0.00543	-0.11266	0.00585			5440	0.08368	0.00794	-0.03827	0.00795	-0.11276	0.00871
5445	0.10415	0.01488	-0.06206	0.00668	-0.1488	0.00807			5445	0.10747	0.00875	-0.01511	0.00614	-0.10991	0.00601			5445	0.15444	0.02446	-0.11679	0.01481	-0.22315	0.01981
5450	0.11318	0.01394	-0.03478	0.00788	-0.13143	0.00843			5450	0.031	0.00743	-0.06993	0.00503	-0.09723	0.00557			5450	0.08567	0.01055	-0.09474	0.0103	-0.16667	0.00892
5455	0.07571	0.01482	-0.05184	0.0069	-0.11666	0.0088			5455	0.03519	0.00625	-0.05458	0.00482	-0.08618	0.00577			5455	0.09851	0.0092	-0.07967	0.00876	-0.16232	0.00877
5460	0.07534	0.01576	-0.08805	0.00792	-0.15014	0.00822			5460	0.05049	0.00656	-0.04622	0.00518	-0.09159	0.00552			5460	0.05111	0.00879	-0.09557	0.00927	-0.14047	0.00768
5465	0.07194	0.01462	-0.06322	0.00716	-0.12422	0.00898			5465	0.08316	0.00838	-0.04042	0.00487	-0.11312	0.0062			5465	-0.1137	0.03114	-0.2373	0.02617	-0.14048	0.00874
5470	0.02232	0.01658	-0.08681	0.0082	-0.10438	0.0092			5470	0.04939	0.006	-0.04558	0.0045	-0.08998	0.00572			5470	0.14642	0.01842	0.07174	0.0215	-0.06728	0.01025
5475	0.07465	0.01522	-0.06156	0.00775	-0.12485	0.00887			5475	0.09086	0.00883	-0.01899	0.00596	-0.09989	0.00579			5475	0.03603	0.0077	-0.05611	0.00714	-0.0888	0.00937
5480	0.01973	0.0156	-0.10403	0.00733	-0.11924	0.00866			5480	0.01734	0.006	-0.06492	0.00499	-0.08035	0.00595			5480	0.0248	0.00808	-0.08137	0.00767	-0.10393	0.00835
5485	0.05575	0.01707	-0.08339	0.00884	-0.1296	0.0088			5485	0.03941	0.00614	-0.04879	0.00485	-0.08426	0.00618			5485	0.1976	0.01662	0.00144	0.01015	-0.16218	0.0089
5490	0.03496	0.01535	-0.08351	0.00706	-0.11229	0.00915			5490	0.03839	0.0061	-0.04367	0.00512	-0.0786	0.00563			5490	0.16081	0.01187	-0.04744	0.00829	-0.17828	0.00945
5495	0.02113	0.01661	-0.10641	0.00836	-0.12266	0.0089			5495	0.03755	0.00583	-0.04589	0.00461	-0.07988	0.006			5495	-0.01743	0.01116	-0.06147	0.00891	-0.04153	0.01429
5500	0.06625	0.0151	-0.07067	0.00739	-0.12644	0.00908			5500	0.10992	0.00929	-0.00611	0.00636	-0.10373	0.00582			5500	-0.1137	0.02801	-0.20134	0.02414	-0.09805	0.00908
5505	0.05691	0.01582	-0.08621	0.0081	-0.13347	0.00856			5505	0.01739	0.00815	-0.08458	0.00524	-0.09927	0.00631			5505	0.17693	0.01451	-0.04001	0.00802	-0.18262	0.00901
5510	0.05953	0.01486	-0.06212	0.00758	-0.11292	0.00893			5510	0.04725	0.00695	-0.06319	0.00509	-0.10483	0.00584			5510	-0.08074	0.01759	-0.1326	0.01459	-0.0537	0.01068
5515	0.04203	0.0141	-0.08123	0.00679	-0.11644	0.00882			5515	0.04282	0.00671	-0.04875	0.0051	-0.08721	0.00591			5515	-0.10284	0.0237	-0.18506	0.01989	-0.0894	0.00906
5520	-0.000484221	0.01864	-0.12592	0.01006	-0.123	0.00856			5520	0.07127	0.00701	-0.03592	0.00584	-0.0996	0.00572			5520	0.08466	0.01178	0.02289	0.01425	-0.0579	0.01052
5525	0.02353	0.01706	-0.09715	0.00851	-0.11554	0.00888			5525	0.01473	0.00694	-0.08663	0.00444	-0.09915	0.00582			5525	0.05656	0.00756	-0.0741	0.0063	-0.12366	0.00838
5530	0.0281	0.01568	-0.10479	0.00691	-0.12705	0.00891			5530	0.03028	0.00605	-0.05911	0.00488	-0.08635	0.00538			5530	-0.03951	0.01382	-0.1233	0.01116	-0.08616	0.00906
5535	0.06278	0.01415	-0.08905	0.00649	-0.14121	0.00788			5535	0.02573	0.00662	-0.06001	0.00444	-0.08285	0.00614			5535	0.07373	0.00848	-0.0673	0.00878	-0.1316	0.00906
5540	0.07235	0.01569	-0.0796	0.00769	-0.13981	0.0083			5540	0.03773	0.00692	-0.06499	0.00491	-0.09829	0.00607			5540	0.01059	0.00988	-0.10606	0.00961	-0.11489	0.01098
5545	0.03796	0.01558	-0.09776	0.00755	-0.12875	0.00848			5545	0.00239	0.00626	-0.05414	0.0053	-0.05582	0.00625			5545	-0.10963	0.04088	-0.26544	0.03265	-0.18001	0.00952
5550	0.1005	0.01448	-0.06877	0.00722	-0.15217	0.0083			5550	0.02764	0.00665	-0.04881	0.00474	-0.0737	0.00608			5550	0.15751	0.01184	-0.019	0.01077	-0.15218	0.00948
5555	0.05525	0.01503	-0.08227	0.00788	-0.12849	0.00867			5555	0.00635	0.00698	-0.09184	0.00508	-0.09682	0.00634			5555	-0.0133	0.01059	-0.08819	0.00944	-0.07551	0.00955
5560	0.07084	0.01438	-0.06289	0.00708	-0.12301	0.00908			5560	0.00122	0.00569	-0.08197	0.00425	-0.08256	0.0058			5560	0.13578	0.01126	-0.09153	0.00992	-0.19913	0.01099
5565	0.02367	0.01511	-0.11232	0.00705	-0.13095	0.00798			5565	0.01117	0.00662	-0.08526	0.00514	-0.09475	0.00611			5565	0.07347	0.01453	-0.12808	0.01344	-0.18844	0.00995
5570	0.08662	0.01352	-0.04312	0.00728	-0.11783	0.00865			5570	0.08491	0.008	-0.01751	0.00606	-0.09385	0.00546			5570	0.07315	0.0086	-0.04011	0.01005	-0.10656	0.0081
5575	0.03796	0.01622	-0.10288	0.00767	-0.13351	0.00875			5575	0.02794	0.00758	-0.06121	0.00548	-0.08607	0.00571			5575	0.2667	0.02171	0.01692	0.0127	-0.19404	0.00999
5580	-0.00516	0.0176	-0.12028	0.00948	-0.11329	0.00887			5580	0.06094	0.00784	-0.05104	0.00468	-0.10452	0.00668			5580	0.00595	0.01212	-0.1167	0.01123	-0.12229	0.00861
5585	0.06684	0.01258	-0.05161	0.00653	-0.10943	0.009			5585	0.04097	0.00704	-0.04343	0.00556	-0.08039	0.00644			5585	0.07822	0.0085	-0.04777	0.00905	-0.11755	0.00812
5590	0.06058	0.01555	-0.09878	0.00753	-0.14841	0.00812			5590	0.00254	0.00601	-0.06959	0.00531	-0.07146	0.00608			5590	0.02621	0.00877	-0.05389	0.00881	-0.07797	0.00989
5595	0.07982	0.01219	-0.06358	0.00614	-0.13135	0.0085			5595	0.02719	0.00738	-0.07843	0.00491	-0.10195	0.00647			5595	-0.07234	0.01636	-0.13383	0.01314	-0.06382	0.01052
5600	-0.00405	0.01676	-0.11978	0.0094	-0.11404	0.00868			5600	0.03772	0.00738	-0.05351	0.005	-0.08714	0.00601			5600	-0.01181	0.01242	-0.12255	0.01129	-0.11235	0.00834
5605	0.10731	0.01498	-0.04869	0.00702	-0.13911	0.00831			5605	0.02003	0.00631	-0.05412	0.00558	-0.07228	0.00573			5605	0.10433	0.00852	-0.01941	0.01019	-0.11287	0.0088
5610	0.02075	0.01491	-0.10985	0.00821	-0.12625	0.00794			5610	-0.01485	0.00729	-0.09399	0.00484	-0.07943	0.00653			5610	-0.00951	0.01331	-0.1435	0.01163	-0.13551	0.00851
5615	0.06756	0.01444	-0.07892	0.00714	-0.13549	0.00828			5615	0.00688	0.00608	-0.05062	0.00559	-0.0566	0.00634			5615	0.13062	0.01206	-0.03844	0.00941	-0.14872	0.00953
5620	0.07147	0.01314	-0.07359	0.00643	-0.13397	0.00758			5620	0.02022	0.00609	-0.06106	0.00508	-0.07916	0.00588			5620	-0.15097	0.02547	-0.2073	0.02221	-0.06338	0.00948
5625	0.02481	0.01525	-0.10715	0.00795	-0.12685	0.00868			5625	0.01435	0.00561	-0.04745	0.0054	-0.06045	0.0064			5625	0.07586	0.00954	-0.09134	0.01	-0.15618	0.00838
5630	0.04607	0.01392	-0.07923	0.00685	-0.118	0.00873			5630	0.03007	0.00733	-0.0593	0.005	-0.08595	0.00632			5630	0.1443	0.01114	-0.04949	0.00802	-0.16854	0.00919
5635	0.00416	0.0165	-0.11927	0.00903	-0.12091	0.00814			5635	0.0359	0.00683	-0.05283	0.00534	-0.08501	0.00618			5635	0.09762	0.00743	-0.05402	0.00785	-0.13877	0.0079
5640	0.07391	0.01387	-0.07992	0.00735	-0.14184	0.00743			5640	0.05691	0.00874	-0.05641	0.00564	-0.10614	0.00675			5640	-0.00666	0.01204	-0.11924	0.01145	-0.11406	0.00784
5645	0.03654	0.01447	-0.09042	0.007	-0.12058	0.00874			5645	0.02989	0.00641	-0.05609	0.00525	-0.083	0.00573			5645	-0.04226	0.02381	-0.1996	0.01994	-0.16588	0.00904
5650	0.03885	0.01503	-0.08027	0.00764	-0.11262	0.0094			5650	-0.02154	0.00685	-0.10544	0.00501	-0.08515	0.0056			5650	0.18772	0.01936	0.04316	0.01775	-0.12243	0.00865
5655	0.0417	0.01446	-0.0826	0.00625	-0.11735	0.00874			5655	0.04047	0.0076	-0.0567	0.00518	-0.0926	0.0061			5655	-0.08467	0.01909	-0.16681	0.01622	-0.08825	0.00891
5660	0.02009	0.01506	-0.1038	0.00702	-0.11942	0.00865			5660	0.03846	0.00838	-0.07182	0.00516	-0.10514	0.00661			5660	0.22128	0.01959	0.00457	0.01371	-0.17529	0.01017
5665	0.05046	0.01298	-0.06925	0.00708	-0.11247	0.00833			5665	0.02242	0.00717	-0.05748	0.00536	-0.07744	0.00615			5665	-0.02639	0.01611	-0.16045	0.01444	-0.13802	0.00943
5670	0.02798	0.01351	-0.09114	0.00602	-0.11407	0.00862			5670	0.00735	0.00513	-0.05111	0.00548	-0.05773	0.00602			5670	0.01806	0.01112	-0.10529	0.01087	-0.12171	0.00863
5675	0.03565	0.01542	-0.10568	0.00757	-0.13459	0.00814			5675	0.02816	0.00707	-0.05863	0.0053	-0.08374	0.00615			5675	0.11071	0.01108	0.01106	0.01228	-0.09031	0.0098
5680	0.04791	0.01542	-0.09139	0.00851	-0.13121	0.00809			5680	0.02514	0.00682	-0.03967	0.0063	-0.06281	0.00592			5680	0.14262	0.01302	-0.02606	0.01195	-0.14767	0.00894
5685	0.08423	0.01269	-0.0751	0.00607	-0.14549	0.00814			5685	-0.01127	0.00633	-0.08276	0.00482	-0.07165	0.00619			5685	0.14032	0.01773	0.07474	0.02664	-0.05719	0.01929
5690	0.06175	0.01319	-0.08309	0.00526	-0.13466	0.00861			5690	0.00988	0.00698	-0.06473	0.00528	-0.07314	0.0064			5690	-0.06178	0.0198	-0.17895	0.01683	-0.12424	0.00914
5695	0.07222	0.0141	-0.06776	0.00729	-0.12892	0.0083			5695	0.04167	0.008	-0.0616	0.00536	-0.09818	0.00666			5695	0.13651	0.01409	-0.02288	0.01253	-0.14033	0.00867
5700	-0.00551	0.01627	-0.12346	0.00967	-0.11679	0.00787			5700	0.02765	0.00594	-0.03765	0.0059	-0.06315	0.0062			5700	0.08358	0.00841	-0.03126	0.01073	-0.1071	0.00863
5705	0.06432	0.01382	-0.08089	0.00643	-0.13479	0.00809												5705	0.08308	0.00859	-0.07397	0.008	-0.14526	0.00821
5710	0.09772	0.0131	-0.05925	0.00689	-0.14159	0.00813												5710	0.07213	0.00959	-0.0962	0.00888	-0.15733	0.00832
5715	0.02492	0.01497	-0.1067	0.00687	-0.12644	0.00846												5715	0.07821	0.00931	-0.02386	0.01062	-0.09543	0.00893
5720	0.06157	0.01293	-0.06842	0.00647	-0.12092	0.0083												5720	0.04535	0.0103	-0.11293	0.01018	-0.15199	0.00897
5725	0.05983	0.01416	-0.08718	0.00707	-0.13702	0.00837												5725	0.14977	0.01331	-0.04664	0.00914	-0.16983	0.00901
5730	0.04106	0.01459	-0.09152	0.00715	-0.12545	0.00878												5730	0.02289	0.01683	-0.15915	0.01507	-0.17946	0.00902
5735	0.02875	0.01647	-0.12122	0.00832	-0.14372	0.00842												5735	-0.01509	0.01465	-0.14603	0.01301	-0.13334	0.00811
5740	0.07819	0.01271	-0.05157	0.00666	-0.1189	0.00837												5740	-0.10719	0.02456	-0.19783	0.02104	-0.10045	0.00867
5745	0.00675	0.01501	-0.13059	0.00754	-0.13464	0.00775												5745	-0.04933	0.02046	-0.1792	0.01681	-0.13442	0.00949
5750	0.01312	0.01636	-0.11992	0.00849	-0.1292	0.00861												5750	0.07783	0.00766	-0.05287	0.00816	-0.12179	0.00833
5755	0.00823	0.01503	-0.10879	0.00758	-0.11405	0.00875												5755	0.1148	0.01008	-0.02751	0.01077	-0.12844	0.00839
5760	0.01678	0.01432	-0.10441	0.00734	-0.11741	0.00829
5765	0.05351	0.01167	-0.0756	0.00619	-0.12124	0.00811
5770	0.00525	0.01354	-0.09355	0.00635	-0.0963	0.00932
5775	0.01533	0.01592	-0.11478	0.00838	-0.12619	0.00823
5780	0.04087	0.01394	-0.07982	0.00674	-0.11409	0.0089
5785	0.01093	0.01631	-0.1229	0.00858	-0.13036	0.00818
5790	0.06564	0.01407	-0.06874	0.00692	-0.12431	0.00892
5795	0.01574	0.01479	-0.10207	0.0069	-0.11399	0.0086
5800	0.0601	0.01332	-0.07026	0.00691	-0.12131	0.00886
5805	0.02729	0.01454	-0.10739	0.00682	-0.12918	0.0087
5810	0.04936	0.01309	-0.08828	0.00609	-0.12961	0.00802
5815	0.06178	0.01247	-0.06854	0.00666	-0.12125	0.00862
5820	0.01042	0.0138	-0.10546	0.00778	-0.11299	0.00873
5825	0.06637	0.01235	-0.05277	0.00767	-0.11045	0.00825
5830	-0.00431	0.01476	-0.11652	0.00691	-0.1106	0.00887
5835	0.0398	0.01322	-0.0893	0.00644	-0.12256	0.00823
5840	0.06199	0.01332	-0.06774	0.00683	-0.12047	0.00896
5845	0.0237	0.01469	-0.10798	0.0076	-0.1269	0.00801
5850	0.05136	0.01401	-0.08853	0.00801	-0.1315	0.0084
5855	0.06602	0.01259	-0.07801	0.00668	-0.13371	0.00814
5860	0.02852	0.01444	-0.09578	0.00771	-0.11901	0.0089
5865	0.04245	0.01343	-0.08233	0.00684	-0.11797	0.00891
5870	0.05524	0.01434	-0.09983	0.00653	-0.14528	0.00783
5875	0.03052	0.01296	-0.08541	0.00692	-0.11087	0.00875
5880	-0.00633	0.01612	-0.12568	0.00839	-0.11799	0.00863
5885	0.03593	0.01346	-0.08513	0.0056	-0.11498	0.00882
5890	-0.01023	0.01563	-0.1273	0.00746	-0.11611	0.00852
5895	0.00231	0.01597	-0.12342	0.00905	-0.12356	0.00829
5900	0.035	0.01305	-0.07486	0.00686	-0.10444	0.00903
5905	0.03326	0.01298	-0.09321	0.00621	-0.12082	0.00823
5910	0.01865	0.01368	-0.10268	0.00696	-0.11742	0.00829
5915	0.05681	0.01307	-0.06905	0.00654	-0.11746	0.00873
5920	0.01568	0.01525	-0.10079	0.00767	-0.11268	0.00847
5925	0.00957	0.01413	-0.09201	0.00799	-0.09869	0.00954
5930	-0.01703	0.01559	-0.12907	0.00806	-0.11184	0.00883
5935	0.03807	0.01448	-0.10055	0.00673	-0.13169	0.0084
5940	-0.03476	0.01805	-0.14163	0.00989	-0.10802	0.00954
5945	-0.00748	0.01492	-0.11709	0.00731	-0.10829	0.00908
5950	-0.01118	0.01404	-0.10871	0.0063	-0.09643	0.00967
5955	0.00736	0.01542	-0.1212	0.00843	-0.12581	0.00811
5960	0.03107	0.01471	-0.09418	0.00842	-0.11988	0.00794
5965	0.03121	0.01493	-0.10051	0.00651	-0.12568	0.00874
5970	0.07072	0.01238	-0.06982	0.00642	-0.12985	0.00818
5975	0.03324	0.01387	-0.09219	0.00622	-0.11949	0.00892
5980	0.01011	0.01572	-0.10401	0.00789	-0.11071	0.00934	DEA/NO 500 nM
5985	0.15929	0.01637	-0.03079	0.00644	-0.16154	0.01044	DEA/NO 500 nM
5990	0.29027	0.02117	0.00837	0.00779	-0.21543	0.01096	DEA/NO 500 nM
5995	0.34879	0.01857	0.00872	0.0067	-0.25008	0.00889	DEA/NO 500 nM
6000	0.46021	0.0142	0.06751	0.0066	-0.26772	0.00809	DEA/NO 500 nM
6005	0.41505	0.01455	0.05176	0.00691	-0.25544	0.00835	DEA/NO 500 nM
6010	0.38616	0.01555	0.03444	0.00639	-0.25237	0.00776	DEA/NO 500 nM
6015	0.38624	0.01628	0.02693	0.00677	-0.25773	0.00806	DEA/NO 500 nM
6020	0.46705	0.01445	0.08416	0.00953	-0.26011	0.00764	DEA/NO 500 nM
6025	0.44487	0.01414	0.05107	0.00777	-0.27163	0.00712	DEA/NO 500 nM
6030	0.46642	0.01424	0.06474	0.0083	-0.27302	0.00723	DEA/NO 500 nM
6035	0.50198	0.01681	0.09607	0.01092	-0.26937	0.0074	DEA/NO 500 nM
6040	0.47609	0.01529	0.06457	0.00791	-0.27777	0.0072	DEA/NO 500 nM
6045	0.49614	0.01376	0.08477	0.0082	-0.27415	0.00702	DEA/NO 500 nM
6050	0.5027	0.01411	0.08672	0.00953	-0.2761	0.0071	DEA/NO 500 nM
6055	0.47791	0.01619	0.08235	0.00877	-0.26647	0.00793	DEA/NO 500 nM
6060	0.47801	0.01342	0.08278	0.00898	-0.26662	0.00743	DEA/NO 500 nM
6065	0.45323	0.01415	0.06435	0.00712	-0.26654	0.00757	DEA/NO 500 nM
6070	0.44533	0.01487	0.06821	0.0082	-0.25979	0.00801	DEA/NO 500 nM
6075	0.47902	0.015	0.09231	0.01091	-0.26064	0.00797	DEA/NO 500 nM
6080	0.40067	0.01283	0.06097	0.00805	-0.24155	0.00802	DEA/NO 500 nM
6085	0.45746	0.0153	0.0742	0.0084	-0.26189	0.00768	DEA/NO 500 nM
6090	0.50602	0.01566	0.10882	0.01197	-0.26292	0.00831	DEA/NO 500 nM
6095	0.41449	0.01474	0.06718	0.00729	-0.24407	0.00914	DEA/NO 500 nM
6100	0.43646	0.01659	0.06257	0.00648	-0.25866	0.00873	DEA/NO 500 nM
6105	0.40796	0.01354	0.0724	0.00776	-0.23705	0.00902
6110	0.42318	0.01735	0.06921	0.00779	-0.24694	0.00943
6115	0.38006	0.01579	0.0497	0.00607	-0.23769	0.00904
6120	0.41365	0.01696	0.06684	0.0071	-0.24348	0.00956
6125	0.41268	0.01746	0.06771	0.00821	-0.2423	0.00992
6130	0.39186	0.01729	0.06254	0.00667	-0.23454	0.01004
6135	0.4525	0.01656	0.08003	0.00855	-0.25486	0.00935
6140	0.493	0.01663	0.10098	0.0105	-0.26116	0.00963
6145	0.44399	0.01815	0.06798	0.00801	-0.25847	0.00982
6150	0.45435	0.0187	0.06352	0.00686	-0.26662	0.00992
6155	0.44262	0.01766	0.07389	0.00791	-0.25368	0.00993
6160	0.42989	0.02028	0.0352	0.00715	-0.2739	0.00912
6165	0.35257	0.01994	0.0234	0.00678	-0.24088	0.01005
6170	0.43087	0.02088	0.03092	0.00681	-0.27712	0.00975
6175	0.33014	0.02141	0.01432	0.00716	-0.23461	0.01042
6180	0.32285	0.02209	0.00711	0.0074	-0.23572	0.0104
6185	0.35241	0.02097	0.0229	0.0073	-0.24098	0.01027
6190	0.37135	0.02056	0.03479	0.00768	-0.24294	0.01012
6195	0.37834	0.02254	0.01176	0.00845	-0.26356	0.00904
6200	0.31395	0.02508	2.29662e-05	0.00959	-0.23569	0.01005
6205	0.35506	0.02379	0.02523	0.0088	-0.24038	0.01053
6210	0.40666	0.02428	0.03376	0.0094	-0.26246	0.00959
6215	0.32261	0.02735	-0.00475	0.00996	-0.24377	0.01076
6220	0.38849	0.02548	0.04611	0.01043	-0.24342	0.01093
6225	0.26089	0.02725	-0.00694	0.00971	-0.20796	0.01199
6230	0.26793	0.02801	-0.00895	0.01022	-0.2138	0.01205
6235	0.33505	0.02863	0.02213	0.0105	-0.23024	0.01151
6240	0.21963	0.02735	-0.03052	0.01085	-0.20068	0.01161
6245	0.24949	0.02451	-0.0088	0.01015	-0.20319	0.011
6250	0.26391	0.02515	-0.00311	0.01007	-0.20773	0.01078
6255	0.21215	0.02459	-0.03487	0.01004	-0.20029	0.01026
6260	0.19258	0.02099	-0.03173	0.00871	-0.18528	0.00977
6265	0.18136	0.02219	-0.05365	0.00998	-0.19619	0.00908
6270	0.18958	0.01971	-0.04806	0.00968	-0.19768	0.00836
6275	0.19152	0.01853	-0.02947	0.00924	-0.18354	0.00833
6280	0.19628	0.01842	-0.03511	0.00885	-0.19149	0.00832
6285	0.14246	0.01919	-0.06269	0.00863	-0.17706	0.00951
6290	0.13536	0.0175	-0.05994	0.00875	-0.16988	0.00929
6295	0.16658	0.01701	-0.03504	0.00855	-0.17089	0.00905
6300	0.08985	0.01969	-0.08363	0.00995	-0.15659	0.00916
6305	0.14217	0.0177	-0.05626	0.00903	-0.17189	0.00785
6310	0.12928	0.01527	-0.05831	0.00779	-0.16431	0.009
6315	0.15678	0.01507	-0.04069	0.00805	-0.16924	0.00799
6320	0.146	0.01558	-0.06301	0.00819	-0.18091	0.00766
6325	0.11769	0.0162	-0.07045	0.00779	-0.16644	0.00848
6330	0.13552	0.01513	-0.05081	0.00747	-0.16246	0.00819
6335	0.10775	0.01476	-0.06619	0.00623	-0.1552	0.00848
6340	0.13764	0.01514	-0.04645	0.00774	-0.16018	0.00841
6345	0.16391	0.01383	-0.04085	0.00666	-0.17451	0.00801
6350	0.11555	0.01565	-0.05711	0.00858	-0.15304	0.00873
6355	0.16467	0.01647	-0.03849	0.00894	-0.17291	0.00788
6360	0.08856	0.01557	-0.07936	0.00798	-0.15243	0.00852
6365	0.12771	0.01404	-0.06749	0.0075	-0.17164	0.0082
6370	0.13911	0.01377	-0.04073	0.00803	-0.15647	0.00864
6375	0.10187	0.01558	-0.07638	0.00759	-0.1599	0.00872
6380	0.07828	0.01541	-0.08849	0.00695	-0.15269	0.00874
6385	0.063	0.01605	-0.08993	0.00716	-0.14166	0.00902
6390	0.10849	0.01374	-0.06964	0.00707	-0.15922	0.00818
6395	0.12259	0.01395	-0.07857	0.00648	-0.17768	0.00803
6400	0.11521	0.01417	-0.04849	0.00781	-0.14526	0.0086
6405	0.08783	0.01521	-0.09151	0.00706	-0.163	0.00862
6410	0.07264	0.01436	-0.09389	0.00675	-0.15354	0.00825
6415	0.12391	0.01579	-0.05734	0.00852	-0.15964	0.00814
6420	0.11556	0.0149	-0.06991	0.0081	-0.1647	0.00831
6425	0.08469	0.01639	-0.0779	0.00758	-0.14775	0.00902
6430	0.09598	0.01361	-0.06923	0.00658	-0.14911	0.00864
6435	0.08394	0.0135	-0.06516	0.0071	-0.13591	0.00905
6440	0.13043	0.01555	-0.05943	0.00894	-0.16653	0.00788
6445	0.05417	0.01519	-0.10652	0.00809	-0.15068	0.00836
6450	0.10412	0.01314	-0.05969	0.00651	-0.14679	0.00883
6455	0.04445	0.0163	-0.12255	0.00882	-0.15804	0.00822
6460	0.09446	0.01283	-0.0736	0.00688	-0.15219	0.00816
6465	0.06443	0.01288	-0.0702	0.00694	-0.12491	0.0089
6470	0.06554	0.01535	-0.0879	0.00756	-0.14212	0.00855
6475	0.09124	0.01373	-0.07108	0.00701	-0.14718	0.00851
6480	0.07661	0.01468	-0.091	0.00757	-0.15407	0.00811
6485	0.06797	0.01362	-0.07718	0.00749	-0.13441	0.00832
6490	0.05036	0.0152	-0.11732	0.00772	-0.15793	0.00789
6495	0.10148	0.01265	-0.07074	0.00659	-0.15508	0.00766
6500	0.06196	0.01416	-0.09269	0.00614	-0.14378	0.00864
6505	0.04961	0.01451	-0.10562	0.0071	-0.14616	0.00818
6510	0.08813	0.0134	-0.06994	0.00746	-0.14385	0.00823
6515	0.07823	0.0131	-0.07391	0.00608	-0.13953	0.00836
6520	0.07806	0.01398	-0.09018	0.00658	-0.15449	0.00789
6525	0.09344	0.01386	-0.05563	0.00822	-0.13486	0.00857
6530	0.05506	0.01412	-0.09182	0.00726	-0.1376	0.00814
6535	0.01507	0.01388	-0.1208	0.00746	-0.13231	0.00772
6540	0.07887	0.01276	-0.06832	0.007	-0.13504	0.00822
6545	0.06729	0.01422	-0.10841	0.00688	-0.16295	0.00832
6550	0.04954	0.01427	-0.10041	0.00647	-0.14104	0.00856
6555	0.05287	0.01267	-0.08594	0.00587	-0.13023	0.00857
6560	0.02468	0.01497	-0.12817	0.00802	-0.14746	0.00803
6565	0.05633	0.01425	-0.10609	0.00677	-0.15202	0.00841
6570	0.01139	0.01418	-0.11675	0.00707	-0.12481	0.00877
6575	0.09868	0.01309	-0.07648	0.00632	-0.15799	0.00806
6580	0.02507	0.01381	-0.10933	0.00702	-0.12945	0.00832
6585	0.02955	0.01337	-0.11196	0.00583	-0.13573	0.00832
6590	0.10002	0.0132	-0.07748	0.0062	-0.15986	0.00821
6595	0.10553	0.01507	-0.07698	0.0078	-0.16353	0.00789
6600	0.06099	0.01402	-0.09539	0.00793	-0.14581	0.00857

## Sheet: Figure 1c
Figure 1c
cGMP/FRET traces are numbered from top to bottom
Time	cGMP/FRET Ratios (R ~ [cGMP])					Drugs
[sec]	[% change]
	1st	2nd	3rd	4th	5th
0	0.0799713	0.0172906	0.0292231	0.0192538	0.0687635
5	0.0326948	0.0185588	0.0247003	-0.000721	0.0600435
10	0.0353239	0.0104024	0.0172096	0.006643	0.0846793
15	0.0002105	-0.0068268	-0.018051	-0.0443124	-0.0273005
20	-0.0073198	-0.0096146	0.0079084	-0.0161677	0.0128488
25	0.020109	0.0044271	-0.0006082	-0.0093531	-0.008925
30	0.0661829	0.0278774	0.0289324	0.0520578	0.130692
35	0.035769	0.0004215	0.0123729	-0.0046979	0.0165709
40	0.0014861	-0.0034815	-0.0290964	-0.0294388	-0.0264482
45	0.0122825	-0.0020268	-0.0099546	-0.006668	-0.0407906
50	0.014878	0.0100305	0.0170618	-0.0094234	0.0136858
55	-0.0109364	-0.0173819	-0.004045	-0.0038496	0.0278255
60	0.0205319	-0.0016956	-0.014918	-0.0063573	0.0019071
65	-0.0141033	-0.0225391	-0.019532	-0.0202771	-0.0251456
70	0.0256531	0.0137245	0.0013194	0.011525	0.0747224
75	0.0046198	0.0020977	0.0111486	-0.0007878	-0.0005637
80	-0.0196935	-0.007407	-0.0251678	-0.0254019	-0.0284142
85.0001	-0.0169386	-0.0211574	-0.008375	-0.0319732	-0.0150999
90.0001	-0.0071032	-0.0022754	-0.0117933	-0.0049355	0.0255964
95.0001	0.0198132	0.0064594	0.0014649	0.0030006	0.0635348
100	-0.0715061	-0.0505096	-0.0436052	-0.0610149	-0.106806
105	-0.0196481	-0.0175165	-0.0108134	-0.0336514	-0.0179003
110	0.0103421	-0.0005001	0.0022154	0.0116801	0.0186136
115	0.0419843	0.0226657	0.0148473	0.0371307	0.0633616
120	-0.0552865	-0.0239783	-0.0406446	-0.0318625	-0.0248896
125	-0.0420463	-0.036834	-0.0317707	-0.0365364	-0.0392883
130	-0.023518	-0.0218243	-0.0291505	-0.0372083	-0.0110491
135	0.0277675	-0.0066864	0.0051294	0.0125741	0.0608853
140	-0.0072508	-0.0189287	-0.0120349	-0.0181534	-0.0277537
145	0.0123355	-0.0027886	-0.0008231	-2.34e-05	0.0410924
150	0.0228866	0.0012324	-0.0088164	0.0157007	0.0646449
155	-0.0530518	-0.0230059	-0.0270294	-0.0205908	-0.0214234
160	0.0049188	0.0090528	-0.0066161	-0.005426	0.0589412
165	0.0154078	-0.0068099	0.0029146	0.0161251	0.0477343
170	-0.0197771	-0.0134234	-0.020478	-0.0286371	-0.0167151
175	-0.0213575	-0.0290599	-0.0403238	-0.0387352	-0.0339398
180	-0.0071288	-0.0245121	-0.0223705	-0.016348	-0.0067008
185	-0.0406825	-0.0256501	-0.0127378	-0.0378138	-0.0241474
190	-0.0246331	-0.0162136	-0.0356112	-0.0293083	-0.0343686
195	-0.0159567	-0.0102245	-0.0015484	-0.0231357	0.0021645
200	-0.0440441	-0.0260556	-0.0292887	-0.0411091	-0.0474082
205	-0.0217141	-0.0136013	-0.0105716	0.0025878	0.0345901
210	-0.0131878	-0.0271021	-0.0192084	-0.0044496	0.038576
215	0.0271393	-0.0024505	-0.0042932	0.0214983	0.075042
220	-0.0172346	-0.0219756	-0.0124628	-0.0185913	0.031051
225	-0.0459067	-0.0275481	-0.0367471	-0.0331078	-0.0473689
230	0.0233912	0.0001457	-0.0118047	0.0148796	0.0479727
235	-0.045462	-0.032623	-0.0414674	-0.0406284	-0.0455905
240	0.0048703	-0.0112595	-0.0198002	0.0003982	0.09662
245	0.0073992	-0.0255432	-0.0319722	-0.0193564	0.0026639
250	0.0043107	-0.0107506	-0.0239924	-0.0154035	0.0319581
255	0.0082748	0.0059301	-0.007288	0.0133851	0.054669
260	-0.0312878	-0.0213248	-0.0091081	-0.0227285	-0.0198431
265	-0.0302212	-0.0104088	-0.015018	-0.0246569	0.0008987
270	-0.0078568	-0.0111806	-0.0007694	-0.0101702	-0.0066791
275	0.0066129	0.0044926	-0.0117517	0.0106703	0.0783189
280	-0.0647847	-0.0303213	-0.0411702	-0.0481177	-0.0410241
285	-0.0138483	-0.0025798	-0.0119968	0.0138582	0.0711456
290	-0.004885	-0.0070591	-0.0231643	0.0220545	0.0547606
295	0.0081749	0.0030855	-0.0123277	0.0059468	0.0795945	ANP 50nM
300	0.0246851	-0.0054954	-0.00154	-0.004119	0.0454453	ANP 50nM
305	-0.0061384	-0.0159363	-0.0141376	-0.0045793	0.0069386	ANP 50nM
310	-0.0449865	-0.0314025	-0.0413286	-0.0433539	-0.0184642	ANP 50nM
315	-0.0333685	-0.0392166	-0.0441343	-0.0187434	0.030654	ANP 50nM
320	-0.0286913	-0.0128526	-0.0244834	-0.0059539	0.0231979	ANP 50nM
325	0.0249722	-0.0073582	-0.011272	0.0106716	0.0425104	ANP 50nM
330	-0.0459623	-0.038778	-0.0526352	-0.0332087	-0.0615666	ANP 50nM
335	-0.0102334	-0.0148185	-0.0298693	-0.0043309	0.0278664	ANP 50nM
340	-0.0437941	-0.0467615	-0.0406246	-0.0324815	-0.038975	ANP 50nM
345	-0.0395344	-0.0451988	-0.0366365	-0.039203	-0.0350056	ANP 50nM
350	-0.0544485	-0.0287058	-0.0276237	-0.0313901	-0.0299262	ANP 50nM
355	-0.0157465	-0.0207924	-0.0354507	-0.0279589	0.0113601	ANP 50nM
360	-0.0173392	-0.0247397	-0.0352614	-0.0186526	0.0397622	ANP 50nM
365	-0.045529	-0.0473552	-0.0520577	-0.0598675	-0.060656	ANP 50nM
370	-0.0428942	-0.031836	-0.0381385	-0.0398722	-0.0658359	ANP 50nM
375	0.0112962	0.0167909	-0.0058114	0.027386	0.130215	ANP 50nM
380	-0.0467581	-0.0208756	-0.0513422	-0.0117954	0.0005396	ANP 50nM
385	-0.0316957	-0.0354336	-0.0468793	-0.0152435	0.0172365	ANP 50nM
390	-0.0104986	-0.0214937	-0.0257943	-0.0025275	0.031893	ANP 50nM
395	0.0155529	-0.008666	0.0003863	0.009403	0.0549749	ANP 50nM
400	0.0297219	0.0097933	-0.0097543	0.021585	0.138818	ANP 50nM
405	-0.0743069	-0.0463441	-0.0400097	-0.0420262	-0.0326674	ANP 50nM
410	-0.0629801	-0.0333936	-0.0484627	-0.0270209	-0.0404482	ANP 50nM
415	0.0232711	-0.0303842	-0.0280771	-0.0159048	0.0172421	ANP 50nM
420	-0.0251087	-0.0188433	-0.0278727	-0.034506	-0.0118356
425	-0.075425	-0.0614499	-0.0757798	-0.0718176	-0.109599
430	-0.018834	0.0007577	-0.0139673	-0.0415887	-0.0127643
435	0.0163441	0.043236	-0.0036509	-0.0052172	0.0605328
440	0.0581563	0.0893098	0.028093	0.0074599	0.0621252
445	0.0492653	0.105002	0.0449556	0.0049053	0.0626765
450	0.0434688	0.118006	0.0129699	-0.0318343	0.0055306
455	0.0951128	0.178447	0.0521537	-0.0045796	0.0545298
460	0.0801125	0.179638	0.02756	-0.0360572	0.0062361
465	0.0270002	0.187207	0.0185741	-0.0671558	-0.0455743
470	0.109074	0.242418	0.0480458	-0.0209627	0.0665654
475	0.136215	0.256774	0.0446905	-0.058711	-0.0057576
480	0.151054	0.299359	0.0949779	-0.0136255	0.0614299
485	0.16284	0.326557	0.0844127	-0.0039998	0.0433342
490	0.165879	0.326799	0.0840428	-0.0383528	0.0691353
495	0.206474	0.354852	0.121837	-0.0182355	0.0615073
500	0.172859	0.344309	0.087351	-0.0304479	0.0419673
505	0.168732	0.340802	0.0959394	-0.0566801	-0.0283866
510	0.21046	0.362989	0.117926	-0.0328261	0.0254436
515	0.20469	0.367419	0.139434	-0.00463	0.0409677
520	0.164289	0.342288	0.103357	-0.0388742	-0.0496801
525	0.265641	0.379751	0.171966	0.0192685	0.0754628
530	0.202292	0.349902	0.125262	-0.007461	0.0461758
535	0.217276	0.352391	0.144973	-0.0098247	0.0209045
540	0.227626	0.355827	0.152097	-0.0058435	0.0301673
545	0.221092	0.366335	0.179235	0.0112312	0.0396873
550	0.269088	0.367167	0.178527	0.023028	0.124599
555	0.194721	0.328091	0.152826	-0.000694	0.028272
560	0.159533	0.305189	0.161832	-0.0125144	-0.0176303
565	0.17867	0.31575	0.159448	-0.0010299	-0.0190836
570	0.207656	0.308693	0.160832	0.0011293	-0.0056176
575	0.176942	0.28343	0.133248	-0.0093362	-0.0229357
580	0.19735	0.311252	0.162974	0.0073529	-0.01197
585	0.273305	0.352893	0.230515	0.0794346	0.160278
590	0.175157	0.295739	0.154327	0.0087728	0.0163649
595	0.229306	0.311495	0.195561	0.0517244	0.0208022
600	0.14782	0.253315	0.143803	0.0203587	-0.036702
605	0.1879	0.285765	0.164826	0.0416622	0.0062962
610	0.240816	0.298253	0.178517	0.0581554	0.0933893
615	0.156712	0.254279	0.197179	0.0375832	-0.0010881
620	0.16244	0.241217	0.157756	0.0257485	0.0350573
625	0.169703	0.213157	0.170927	0.0284608	0.0384533
630	0.198304	0.24501	0.187158	0.0812002	0.081549
635	0.125419	0.201363	0.148715	0.0228405	0.0049042
640	0.140061	0.204364	0.19126	0.0470149	0.0256024
645	0.151537	0.203379	0.144088	0.0386068	0.0237164
650	0.168092	0.209589	0.143366	0.0387011	0.0476537
655	0.0983707	0.166517	0.119596	0.0198314	-0.0348819
660	0.0899435	0.173706	0.122023	0.0149812	-0.0033246
665	0.161651	0.181281	0.137318	0.0393553	0.0316255
670	0.16172	0.198162	0.146592	0.0527165	0.0866892
675	0.110354	0.170877	0.113949	0.0467675	0.0449067
680	0.106856	0.157026	0.103797	0.019382	-0.0074098
685	0.106891	0.142887	0.105845	0.0031879	-0.0206845
690	0.0934287	0.137762	0.0974927	0.0178104	-0.0174664
695	0.109386	0.146371	0.123966	0.0241856	0.0086894
700	0.114971	0.153928	0.110808	0.0474445	0.008323
705	0.0881463	0.136507	0.100962	0.0217366	-0.0100506
710	0.0758213	0.128293	0.13155	-0.0023041	-0.0116052
715	0.0706501	0.121935	0.062681	0.0058416	-0.0526833
720	0.108355	0.150578	0.110764	0.0485775	0.0780601
725	0.0773084	0.119673	0.104733	-0.00081	-0.0157331
730	0.079166	0.136057	0.110074	0.0261685	0.0026637
735	-0.0065443	0.0681075	0.0298242	-0.0370298	-0.109376
740	0.100228	0.138897	0.114989	0.0470685	0.0490996
745	0.0581408	0.105317	0.064921	0.0058056	-0.0214952
750	0.086846	0.107762	0.0764196	0.0245446	0.0217654
755	0.0081369	0.0756313	0.0754849	-0.0172129	-0.0705367
760	0.0705131	0.114105	0.078971	0.0157073	0.0012297
765	0.0293216	0.0887483	0.071287	-0.0007078	-0.0557012
770	0.0231724	0.108656	0.0781622	0.0302109	-0.0038346
775	0.0988213	0.0970728	0.0811884	0.0353732	0.0279101
780	0.0433278	0.0955798	0.0685356	0.0186146	-0.0063973
785	0.0827468	0.0981092	0.0856028	0.0525935	0.0545692
790	0.0258304	0.0731269	0.0596835	-0.009825	-0.0437403
795	0.0464838	0.0899214	0.0697933	0.0214739	0.0105481
800	0.0411221	0.0930234	0.0786061	0.0263325	0.0179705
805	0.0878674	0.109705	0.0746304	0.029688	0.0485909
810	0.06974	0.10829	0.0652789	0.0334263	0.0415489
815	0.010289	0.0759541	0.0525856	0.0005181	-0.0302554
820	0.0461153	0.0703322	0.0393133	0.0032407	0.0130624
825	0.0365266	0.0870927	0.050554	0.0112837	0.0090282
830	0.0370281	0.0743421	0.0360719	-0.0083493	-0.0359775
835	-0.0102191	0.0622454	0.031774	-0.0113581	-0.0536241
840	0.0560951	0.112849	0.0710208	0.065342	0.0851047
845	0.05635	0.10725	0.0900776	0.05023	0.0755751
850	0.0304752	0.0651818	0.0580176	0.0154376	0.0070921
855	0.0209304	0.0696222	0.0454029	0.0116834	-0.0322332
860	-0.0447457	0.0301945	0.0060377	-0.0445294	-0.0942721
865	0.074715	0.0801026	0.0771545	0.0654522	0.0851444
870	0.0540832	0.0786251	0.0462981	0.033247	0.0601154
875	0.0403507	0.0751129	0.043622	0.0263426	0.049264
880	-0.0164197	0.0442359	0.0231444	-0.0316574	-0.0704649
885	-0.0009601	0.0454681	0.0318064	-0.0149137	-0.0289004
890	0.0520786	0.063537	0.0526942	0.0211124	0.0323737
895	0.0675659	0.0757247	0.0513734	0.0278381	0.0441238
900	0.0246328	0.0514816	0.0288727	0.0064201	0.0068994
905	0.0607456	0.0826785	0.0623102	0.0532924	0.0753901
910	0.0289916	0.0715897	0.0624078	0.0156834	0.028214
915	0.0088909	0.0353658	0.0385763	-0.005666	-0.0108163
920	0.0847374	0.101984	0.0928654	0.0805284	0.137919
925	-0.0368687	0.033694	0.0243831	-0.0257878	-0.0419058
930	0.0231474	0.0534184	0.0381771	0.0212086	0.0042553
935	0.0090705	0.0591675	0.0198646	0.0095204	-0.0440908
940	-0.0190386	0.0147297	0.0105669	-0.0257131	-0.0740424
945.001	0.0117875	0.0552741	0.0491848	0.0028705	-0.0183861
950.001	0.0544673	0.0647078	0.0420534	0.0459886	0.0561454
955.001	0.0312299	0.0590074	0.026185	0.0207465	0.0177498
960.001	-0.0197679	0.012702	-0.0030896	-0.0199862	-0.0649649
965.001	0.0330604	0.055761	0.0218749	0.0403926	0.016247	CNP 50nM
970.001	0.0022604	0.0530322	0.0360744	0.0009614	-0.0085132	CNP 50nM
975.001	0.0072357	0.0580222	0.0263541	0.0140844	0.0095833	CNP 50nM
980.001	0.0247105	0.0514209	0.0211117	0.0250242	0.035234	CNP 50nM
985.001	-0.0196633	0.0130134	0.0010164	-0.0109235	-0.0157066	CNP 50nM
990.001	0.0459443	0.0477243	0.0534409	0.0130954	0.0465511	CNP 50nM
995.001	0.0384368	0.0508357	0.0405455	0.0356523	0.0450257	CNP 50nM
1000	0.0086546	0.0318618	0.0118352	0.0089526	0.0045911	CNP 50nM
1005	0.0441916	0.0482117	0.0402343	0.0186252	0.0244933	CNP 50nM
1010	0.0280523	0.0333559	0.0341746	0.0058583	-0.0068217	CNP 50nM
1015	-0.0204606	0.0163378	0.0031853	-0.0272657	-0.0719253	CNP 50nM
1020	0.019074	0.0405916	0.0048236	0.0134641	0.0130203	CNP 50nM
1025	0.0722801	0.0723904	0.0357597	0.0584333	0.108106	CNP 50nM
1030	-0.0145509	0.0209575	0.0218575	0.0074773	-0.0209832	CNP 50nM
1035	-0.0061213	0.0209856	-0.0003188	-0.0183978	-0.0193723	CNP 50nM
1040	-0.0036438	0.0204564	0.0265133	0.0221679	0.0403768	CNP 50nM
1045	0.005082	0.0318318	0.0094368	-0.0012769	-0.0218079	CNP 50nM
1050	0.023845	0.0434079	0.0308788	0.0168306	0.0257332	CNP 50nM
1055	-0.0158355	0.0204862	-0.0017441	-0.0038254	0.0090651	CNP 50nM
1060	0.002048	0.0215745	0.0094668	0.0011767	0.0115983	CNP 50nM
1065	0.0006084	0.0291362	0.0018154	0.0018279	0.0050047	CNP 50nM
1070	-0.0252966	0.0135015	-0.0144486	-0.0107251	-0.0480572	CNP 50nM
1075	0.0323806	0.0496782	0.0595152	0.0423667	0.047093	CNP 50nM
1080	0.0434199	0.0566331	0.0206637	0.0572814	0.0333986	CNP 50nM
1085	0.0479421	0.055891	0.0733489	0.0930786	0.0481199	CNP 50nM
1090	-0.0474296	0.0166331	0.04275	0.0403651	-0.0801902
1095	0.0022109	0.0566561	0.0809753	0.168601	0.0347093
1100	-0.0262927	0.0544537	0.103587	0.165593	0.0237304
1105	-0.0165674	0.0630217	0.117742	0.177729	0.0302749
1110	-0.0171915	0.0674786	0.151436	0.245575	0.0680058
1115	-0.010108	0.0588728	0.150419	0.269005	0.0693663
1120	0.0834813	0.132327	0.210839	0.414425	0.234164
1125	0.0115577	0.114735	0.212474	0.405891	0.208151
1130	0.0131941	0.0862255	0.208552	0.362602	0.147269
1135	0.0211336	0.103404	0.201732	0.403482	0.203838
1140	0.0167147	0.10268	0.184365	0.390416	0.193835
1145	0.0097132	0.118002	0.180881	0.362669	0.16062
1150	-0.0424074	0.0739351	0.18241	0.32856	0.0961139
1155	0.0005015	0.10964	0.202209	0.367648	0.216319
1160	-0.0238674	0.0914628	0.17207	0.351799	0.154048
1165	-0.0079064	0.104728	0.203318	0.37231	0.205156
1170	0.0588504	0.141964	0.24239	0.407208	0.311292
1175	0.0059071	0.104286	0.201111	0.3679	0.228558
1180	0.0263722	0.138953	0.229464	0.440752	0.360534
1185	0.0357366	0.135435	0.204725	0.384135	0.270973
1190	-0.030437	0.0929882	0.187579	0.369377	0.235511
1195	-0.033647	0.0797714	0.16873	0.31356	0.182115
1200	-0.0205027	0.0954132	0.20282	0.343245	0.222272
1205	0.0025362	0.108735	0.223835	0.369361	0.318951
1210	-0.0263472	0.0789977	0.200565	0.333985	0.225608
1215	0.0156564	0.0860101	0.178894	0.341923	0.223588
1220	0.0527624	0.122498	0.20709	0.3624	0.327597
1225	0.0259287	0.106981	0.216184	0.364249	0.313814
1230	-0.010111	0.0769652	0.1643	0.290342	0.199879
1235	0.0149833	0.083836	0.174996	0.304034	0.230966
1240	0.0360493	0.106316	0.19752	0.348014	0.306962
1245	-0.0327544	0.0561426	0.129016	0.273463	0.189985
1250	0.0576025	0.127268	0.167782	0.337924	0.319219
1255	-0.0120086	0.0607854	0.157718	0.299311	0.194445
1260	0.0113643	0.0830713	0.158629	0.297023	0.2419
1265	0.0042451	0.0564221	0.147393	0.275308	0.173618
1270	0.0011348	0.0618866	0.139417	0.299872	0.1908
1275	0.0422838	0.0944401	0.15301	0.271239	0.248605
1280	0.0064107	0.0711475	0.14939	0.244084	0.218129
1285	0.018145	0.075075	0.155504	0.304013	0.243439
1290	0.0029879	0.0535414	0.12739	0.26025	0.191658
1295	0.0029996	0.053418	0.143525	0.246938	0.222213
1300	-0.033539	0.0198872	0.0840961	0.21802	0.121181
1305	0.0080838	0.0473285	0.10344	0.247298	0.192195
1310	0.0050922	0.030913	0.09673	0.229958	0.212402
1315	-0.0206213	0.0266823	0.0948656	0.199132	0.0843688
1320	-0.015574	0.0157722	0.0606928	0.194474	0.141148
1325	0.0199722	0.0521723	0.127443	0.208087	0.151848
1330	-0.0260941	0.0357486	0.0938905	0.179774	0.134082
1335	0.0215519	0.0498539	0.11707	0.216827	0.200241
1340	-0.0447247	-0.0023124	0.0510054	0.159128	0.0764076
1345	-0.0066943	0.0180783	0.0827	0.163421	0.0844505
1350	0.0186185	0.0353033	0.0810545	0.186091	0.170729
1355	-0.0339043	0.0265186	0.072009	0.171102	0.136045
1360	0.0091583	0.0430526	0.0938667	0.197514	0.154407
1365	-0.0314314	0.0096719	0.090279	0.155699	0.0931526
1370	-0.0200672	0.0232983	0.0434938	0.139825	0.0990112
1375	0.0538069	0.0604552	0.12206	0.190545	0.208761
1380	0.0408082	0.0477215	0.0997639	0.163313	0.155896
1385	-0.0224458	0.0129599	0.0647663	0.135238	0.0881818
1390	0.0192914	0.0342431	0.0688744	0.149844	0.141391
1395	-0.0593991	-0.0099752	0.0406465	0.0907779	-0.0006319
1400	0.0271179	0.0449289	0.0826662	0.169392	0.163489
1405	-0.0035798	0.0269946	0.0569057	0.128676	0.118004
1410	0.0225902	0.0516737	0.0960616	0.169446	0.200419
1415	-0.0197526	0.0192053	0.052623	0.139457	0.112
1420	0.0062679	0.0131678	0.054698	0.14393	0.116327
1425	-0.0174869	0.0078131	0.0391747	0.116664	0.0856812
1430	-0.0135936	0.0164284	0.0676323	0.102078	0.0951173
1435	-0.0094973	0.0279998	0.0254248	0.0981998	0.0846558
1440	-0.0086641	0.0060698	0.0270456	0.0782947	0.0703021
1445	-0.0080989	0.0259565	0.0721902	0.122955	0.101553
1450	-0.0059381	0.0098151	0.0654837	0.12507	0.0758728
1455	-0.0310063	0.010264	0.0282819	0.0998683	0.0644308
1460	0.0114357	0.0203744	0.0394234	0.122199	0.161159
1465	-0.0142627	0.0209912	0.0556163	0.105626	0.100443
1470	-0.0370923	0.0093241	0.0308598	0.0638559	0.0538418
1475	-0.0175763	0.0066985	0.0346881	0.0644492	0.0516001
1480	-0.0358605	0.0078032	0.0362501	0.0644681	0.0571391
1485	-0.0294132	-0.0131122	0.0021392	0.0672379	0.0372245
1490	-0.017738	0.0169426	0.0295267	0.0688363	0.118706
1495	-0.0090897	0.0094491	0.037121	0.0734424	0.0912997
1500	-0.0372231	-0.0140429	-0.0026518	0.0279637	0.0109596
1505	-0.05141	-0.0197997	-0.0048733	0.0335901	-0.023372
1510	-0.0250828	-8.72e-05	0.0055807	0.0559513	0.0427861
1515	-0.0310927	-0.0010976	0.0122895	0.0574771	0.0411248
1520	-0.0529771	-0.0162369	0.0032224	0.0207308	0.0246263
1525	-0.0278659	-0.0040866	-0.0073252	0.0418485	0.0089001
1530	-0.0871594	-0.0388136	-0.0440184	0.0021421	-0.0438012
1535	0.0010283	0.0081709	0.0284437	0.0568559	0.0810615
1540	-0.0541812	-0.0217734	-0.0060588	0.0385174	0.0127417
1545	0.0022778	-0.0031344	0.0160135	0.048432	0.0299332
1550	0.0032438	-0.0018231	0.0166358	0.0683132	0.0582013
1555	-0.0183794	-0.0037371	0.0334713	0.0807673	0.111566
1560	-0.0455924	-0.0177872	-0.0248035	0.0170775	-0.0049873
1565	0.0065688	0.015477	0.0340068	0.0650824	0.102575
1570	0.0004152	-0.0034243	0.0036587	0.0443826	0.0422531
1575	-0.0253517	-0.0124341	-0.0027369	0.0423222	0.0293308
1580	-0.0227733	-0.0066128	0.0234302	0.0418012	0.0294791
1585	-0.0459049	-0.0089988	0.0036734	0.0330599	0.0596844
1590	-0.01951	0.0006681	0.0281021	0.0346215	0.0535695
1595	-0.0021919	-0.0229719	-0.00992	0.0063889	0.0234467
1600	-0.0650818	-0.0132021	-0.0291407	0.0219185	0.0123307
1605	-0.0108378	-0.0140562	-0.0270423	0.0162273	0.0170898
1610	-0.0031215	0.0026978	-0.005076	0.0307434	0.0606482
1615	-0.0130754	-0.0100194	-0.0102194	0.0288809	0.0283055
1620	-0.0318435	-0.0004943	0.0001504	0.0507283	0.0460993
1625	-0.047273	-0.027839	-0.0209088	0.0306844	0.0147533
1630	-0.0393844	-0.0170985	-0.0131826	0.0064887	0.0038103
1635	-0.0093425	-0.0052458	0.0051552	0.0487126	0.0657195
1640	0.0520893	0.0138518	0.0316777	0.085645	0.161437	ANP 250nM
1645	-0.0825707	-0.053425	-0.0631213	-0.0213487	-0.080566	ANP 250nM
1650	-0.0803471	-0.042521	-0.0272621	0.0077406	0.0185177	ANP 250nM
1655	-0.0346093	-0.0137908	0.0018604	0.0413454	0.0496534	ANP 250nM
1660	0.0095032	0.0145355	-0.0012679	0.0470307	0.0778595	ANP 250nM
1665	-0.03034	-0.0210152	-0.0090158	0.0117421	-0.0043965	ANP 250nM
1670	0.0191317	0.0104668	0.0172007	0.0630734	0.144485	ANP 250nM
1675	-0.0438375	-0.0236884	-0.0301502	-0.0021266	0.0331594	ANP 250nM
1680	-0.0716947	-0.0134955	-0.0007185	0.0272672	0.0224345	ANP 250nM
1685	-0.0292769	-0.0018316	0.0023273	0.048223	0.0710995	ANP 250nM
1690	-0.0098397	-0.0135904	0.0220081	0.0111947	0.0351184	ANP 250nM
1695	-0.0013109	0.0010509	0.0010152	0.042336	0.0442321	ANP 250nM
1700	-0.0191746	0.028527	-0.0081031	0.0490677	0.0749796	ANP 250nM
1705	-0.0277139	0.0059898	-0.0097092	-0.0114681	-0.0322828	ANP 250nM
1710	-0.0015108	0.0525162	-0.0113614	0.0105896	-0.0019529	ANP 250nM
1715	0.0534861	0.0880101	0.0291584	0.0442322	0.0850858	ANP 250nM
1720	0.0332122	0.136792	0.032304	0.0128947	0.0555791	ANP 250nM
1725	0.0352278	0.161572	0.0691216	0.0340144	0.0362131	ANP 250nM
1730	0.051502	0.186067	0.0563295	0.0265144	-0.0278733	ANP 250nM
1735	0.087378	0.239294	0.105548	0.0792043	0.0832042	ANP 250nM
1740	0.085261	0.250094	0.0965649	0.0599839	0.0539908	ANP 250nM
1745	0.0637285	0.239371	0.0688474	0.0491227	-0.0136035	ANP 250nM
1750	0.107273	0.242101	0.0862938	0.0719162	0.0200772	ANP 250nM
1755	0.141234	0.259496	0.0864753	0.0757386	0.0594619	ANP 250nM
1760	0.139388	0.298707	0.127877	0.107761	0.0951206	ANP 250nM
1765	0.142782	0.297946	0.156341	0.119895	0.0915196
1770	0.16394	0.310432	0.135513	0.15472	0.140234
1775	0.119949	0.271384	0.143537	0.116197	0.0752612
1780	0.0671623	0.251307	0.111893	0.0802389	-0.0645292
1785	0.167326	0.295698	0.165905	0.157169	0.114055
1790	0.094508	0.267234	0.146726	0.131651	0.0522603
1795	0.112388	0.267494	0.14527	0.150734	0.0545142
1800	0.122796	0.260381	0.172924	0.132012	0.0924727
1805	0.181602	0.295718	0.168606	0.171343	0.115593
1810	0.154324	0.264029	0.160001	0.190566	0.1036
1815	0.155772	0.268877	0.17825	0.183286	0.0891163
1820	0.179209	0.295435	0.174679	0.205251	0.1456
1825	0.0832327	0.223024	0.124066	0.14283	0.0040955
1830	0.106003	0.230393	0.147483	0.137858	0.0031609
1835	0.166218	0.280559	0.176538	0.231253	0.138742
1840	0.1006	0.229713	0.158216	0.152148	0.0168177
1845	0.0751134	0.209771	0.138934	0.114806	0.0193364
1850	0.104078	0.225378	0.154922	0.164914	0.0254369
1855	0.14069	0.249533	0.160983	0.171083	0.102438
1860	0.105025	0.218733	0.17395	0.161221	0.0240179
1865	0.164646	0.272481	0.201703	0.19614	0.139518
1870	0.113355	0.206407	0.159984	0.150715	0.0319438
1875	0.119928	0.215833	0.152576	0.13449	0.0562937
1880	0.157726	0.23385	0.149206	0.145426	0.0859824
1885	0.158233	0.250397	0.159653	0.183579	0.11796
1890	0.0661667	0.177764	0.133687	0.112138	-0.0374996
1895	0.125819	0.22114	0.134868	0.143637	0.0537005
1900	0.091376	0.189807	0.13573	0.116927	0.0302697
1905	0.160564	0.253825	0.151299	0.179027	0.113769
1910	0.105659	0.199492	0.115987	0.137993	0.0698019
1915	0.130773	0.218438	0.145166	0.188346	0.123754
1920	0.0767461	0.181605	0.125255	0.107476	0.0433851
1925	0.118819	0.221634	0.164868	0.161641	0.135621
1930	0.09869	0.185334	0.12471	0.116287	0.0549228
1935	0.165581	0.210812	0.153779	0.134094	0.118813
1940	0.0829001	0.170125	0.07742	0.0934755	0.0149287
1945	0.13163	0.200882	0.150056	0.147882	0.125355
1950	0.141134	0.191509	0.154753	0.137452	0.113371
1955	0.145894	0.210202	0.120066	0.144132	0.166682
1960	0.0811673	0.158957	0.112629	0.100847	0.0039599
1965	0.079589	0.159769	0.109893	0.102921	0.0366856
1970	0.0389676	0.125582	0.0726404	0.0472866	-0.0377368
1975	0.117965	0.159848	0.113469	0.106584	0.103111
1980	0.0579519	0.150136	0.108552	0.0987894	0.0378943
1985	0.105494	0.160731	0.112757	0.121482	0.0817656
1990	0.1169	0.173828	0.11697	0.10962	0.0681981
1995	0.0353575	0.122451	0.0692042	0.0747464	0.0403621
2000	0.0942281	0.1353	0.117451	0.0975922	0.0813802
2005	0.0725367	0.119714	0.0999108	0.0684421	0.0080597
2010	0.0789332	0.142569	0.0872234	0.114768	0.0916207
2015	0.0878897	0.13354	0.0918867	0.0935268	0.0598009
2020	0.127148	0.146731	0.100512	0.102916	0.0910892
2025	0.0640032	0.112144	0.0471623	0.0816469	0.0151524
2030	0.0502499	0.112711	0.0727487	0.0459494	0.0103217
2035	0.0775548	0.139159	0.100732	0.0786647	0.0457598
2040	0.0469715	0.112967	0.0786899	0.048607	0.0615771
2045	-0.0158405	0.0694099	0.0581142	0.018923	-0.0439776
2050	0.0164259	0.0845948	0.0454055	0.015522	-0.0100407
2055	0.0458502	0.108537	0.0412288	0.0497721	0.0418992
2060	0.065681	0.102622	0.0503421	0.0593225	0.0505948
2065	0.0529045	0.087359	0.0578106	0.0589254	0.0317427
2070	0.0730527	0.115419	0.0730902	0.066198	0.0597435
2075	0.0847815	0.108011	0.0725032	0.0870157	0.0677377
2080	0.0387974	0.0741088	0.0603155	0.0413512	-0.0120913
2085	0.0892738	0.121197	0.0686555	0.0947179	0.08478
2090	0.0369155	0.0903447	0.0716258	0.0789252	0.0485529
2095	0.0818399	0.0882201	0.0554073	0.042846	0.0551172
2100	0.0552092	0.0791035	0.0443762	0.068989	0.0448743
2105	0.0258491	0.0792743	0.050175	0.0527526	0.0375847
2110	0.103658	0.0987331	0.0610703	0.0792352	0.0787744
2115	0.036978	0.0554378	0.0379406	0.0425443	0.0211162
2120	-0.0048015	0.0430986	0.0175318	-0.0083733	-0.0411515
2125	0.0519923	0.0872312	0.0725768	0.0793922	0.0779228
2130	0.0984534	0.105391	0.0817516	0.0806811	0.112527
2135	0.007067	0.0446336	0.0570598	0.0168206	-0.0185881
2140	0.0510596	0.064375	0.0336245	0.0223094	0.0324418
2145	-0.0384909	0.0194512	0.0165781	-0.0169933	-0.0710657
2150	0.0017973	0.0401693	0.0326153	0.0266074	-0.0293174
2155	-0.0086973	0.0372548	0.0212696	0.0064542	-0.0254113
2160	0.0091813	0.0425855	0.029493	0.0109876	-0.0083074
2165	0.0274572	0.0494505	0.0469419	0.035742	0.0285624
2170	0.0518362	0.0604649	0.0388147	0.046936	0.0487658
2175	-0.0192424	0.0314715	0.0159119	-0.0025741	-0.0267819
2180	0.0717852	0.0825971	0.0557055	0.042279	0.0979061
2185	0.0004464	0.0238112	0.0239652	0.0132524	-0.0098066
2190	-0.0037201	0.0416644	0.0353378	0.0358346	0.0063715
2195	0.0327312	0.0669668	0.0442338	0.0434377	0.0691756
2200	-0.0060364	0.0356063	0.026147	0.0090003	-0.0105556
2205	-0.00942	0.0535443	-0.0026806	0.0028743	-0.0109468
2210	0.0474725	0.0622348	0.0463306	0.0470026	0.0553955
2215	0.0335253	0.0662925	0.0516083	0.029817	0.0289076
2220	0.0094212	0.0403978	0.0080669	0.0244226	0.0375309
2225	0.0361557	0.058577	0.0423412	0.0251461	0.0451401
2230	0.0557214	0.0833199	0.0634651	0.0642931	0.15754
2235	0.0020574	0.0436754	0.0175679	0.0186206	0.0372541
2240	0.0146626	0.0475919	0.0345533	0.01675	0.0163275
2245	0.0383229	0.0484149	0.0179088	0.0437556	0.0334838
2250	0.0060527	0.050675	0.0323856	0.0341923	0.081699
2255	0.0408951	0.0443247	0.0294424	0.0506922	0.0479378
2260	0.0263639	0.0460635	0.0064795	0.0153147	0.0460485
2265	0.0129815	0.0369974	0.0071289	0.0072588	0.0126527
2270	-0.0341558	0.0162821	0.0098865	-0.003124	-0.0393125
2275	0.0475072	0.074459	0.0508247	0.0422011	0.0768142
2280	-0.0272704	0.0149386	-0.0130787	-0.017563	-0.0345337
2285	-0.0219586	0.0128215	0.0003256	0.003447	-0.0069913
2290	-0.0137973	0.0033713	-0.0208156	-0.0188586	-0.0328992
2295	0.0548582	0.0805654	0.0565954	0.0591873	0.116363
2300	0.0001353	0.0391755	0.0241864	0.0284415	0.0343811
2305	0.0584753	0.0595743	0.0459979	0.0524244	0.0912025
2310	0.0580701	0.0518611	0.0353549	0.029869	0.077585
2315	0.0285163	0.0508711	0.0192082	0.0321594	0.0382261
2320	-0.0145201	0.0028083	0.0081498	0.0027313	-0.0413389
2325	0.0366805	0.0313501	0.0217672	0.0374532	0.0226653
2330	-0.0158428	0.0205522	-0.0132969	-0.0167736	-0.0415193
2335	0.0224102	0.0266964	0.0068439	0.0003904	-0.0051296
2340	0.0291006	0.0301879	0.009267	0.0082321	0.0255954
2345	0.0435668	0.0480786	0.0249791	0.0283493	0.0722183
2350	-0.0155324	0.0106331	-0.0072192	-0.0011952	-0.0555552
2355	0.0236675	0.0551248	0.0462972	0.0368271	0.0806832
2360	0.0144318	0.0460798	0.0340896	0.0470099	0.0866596
2365	-0.0220805	0.0163597	0.0011113	-0.000451	-0.0085957	CNP 250nM
2370	0.0037053	0.0281761	0.0137657	0.01942	0.0475962	CNP 250nM
2375	0.01369	0.0321639	0.0301858	0.0001495	0.020845	CNP 250nM
2380	-0.0470273	-0.0122203	-0.0197221	-0.0333858	-0.0746047	CNP 250nM
2385	-0.029136	0.0110059	-0.02334	-0.0035864	-0.0371283	CNP 250nM
2390	0.0391857	0.0424175	-0.0009976	0.0226622	0.0370324	CNP 250nM
2395	-0.0116409	0.0191124	-0.0105065	-0.0206288	-0.0311883	CNP 250nM
2400	0.0549478	0.0593644	0.021501	0.0195893	0.0598746	CNP 250nM
2405	-0.0135813	0.0094244	-0.0289098	-0.0237048	-0.0799168	CNP 250nM
2410	-0.0413499	0.0097657	-0.0181351	-0.0035053	-0.0010748	CNP 250nM
2415	-0.0084419	0.0297898	-0.0026858	0.0075926	0.0060785	CNP 250nM
2420	0.0197986	0.0294698	0.0140976	0.0048934	0.0080334	CNP 250nM
2425	-0.0229272	-0.003036	-0.0159782	-0.0349795	-0.0600097	CNP 250nM
2430	-0.0099249	0.0201161	-0.0086264	0.0025008	-0.0036409	CNP 250nM
2435	0.0392852	0.0292112	0.0017676	0.0246056	0.0335622	CNP 250nM
2440	-0.0127271	0.0028138	-0.0018598	-0.0387658	-0.0291596	CNP 250nM
2445	0.0637584	0.0447065	0.0085958	0.0446647	0.0858982	CNP 250nM
2450	-0.0141693	0.0116517	0.0045068	-0.020409	-0.0179503	CNP 250nM
2455	-0.0334767	-0.0138659	-0.0005183	-0.0201682	-0.0626229	CNP 250nM
2460	-0.026466	0.0082784	-0.0286942	-0.0207092	-0.0580548	CNP 250nM
2465	-0.0108005	0.0099594	-0.0005892	-0.0107514	-0.01195	CNP 250nM
2470	-0.0018021	0.0215964	-0.0004631	0.0138582	0.0242523	CNP 250nM
2475	0.0677912	0.0760766	0.0456304	0.0693058	0.178841	CNP 250nM
2480	-0.0263578	0.0240445	0.0209882	0.0245271	0.014696	CNP 250nM
2485	0.0324164	0.0640119	0.060434	0.118302	0.114314	CNP 250nM
2490	0.072621	0.0871167	0.0634188	0.163863	0.174294
2495	0.0245221	0.0663585	0.0674616	0.142815	0.0997261
2500	0.0513741	0.0991504	0.105074	0.21936	0.187922
2505	0.0027549	0.0800897	0.100064	0.220604	0.0985294
2510	0.0121319	0.0988986	0.121565	0.250087	0.126462
2515	0.0394633	0.105288	0.135622	0.314893	0.181482
2520	0.0033292	0.0880962	0.1245	0.296079	0.146057
2525	0.0349396	0.118771	0.162803	0.345276	0.22141
2530	-0.0276656	0.0877533	0.147102	0.305396	0.158358
2535	0.0154605	0.110699	0.179834	0.367655	0.23234
2540	0.0121606	0.0919378	0.168237	0.334246	0.233882
2545	0.016938	0.0888437	0.122754	0.322161	0.175132
2550	0.0692262	0.136708	0.201383	0.373784	0.291356
2555	-0.0081578	0.0667689	0.148227	0.288208	0.1568
2560	-0.0162147	0.0746784	0.17386	0.330585	0.205647
2565	0.0369747	0.129338	0.205457	0.374068	0.31348
2570	0.0202418	0.11632	0.17181	0.334026	0.279686
2575	0.0467595	0.117613	0.200737	0.397154	0.31744
2580	-0.0166627	0.0834773	0.16241	0.33315	0.251826
2585	0.0263585	0.109265	0.225615	0.371351	0.340359
2590	0.0103891	0.10859	0.209725	0.370664	0.316467
2595	0.0136115	0.0985744	0.181665	0.322392	0.231459
2600	-0.0519763	0.0595365	0.151805	0.259716	0.136283
2605	-0.0555283	0.0628177	0.149469	0.283137	0.194744
2610	0.022295	0.080918	0.171961	0.3128	0.215025
2615	-0.0441527	0.0703848	0.161044	0.307564	0.200053
2620	0.0255694	0.0800005	0.169226	0.338289	0.29594
2625	0.0102251	0.0759282	0.181275	0.317409	0.262475
2630	0.0440507	0.0926908	0.180905	0.339649	0.301582
2635	0.025694	0.101069	0.169876	0.347045	0.310837
2640	0.0336395	0.0987727	0.169448	0.347502	0.300235
2645	-0.035468	0.0426004	0.107291	0.259647	0.106351
2650	0.0047782	0.0691176	0.171764	0.298375	0.260988
2655	-0.0530624	0.0344064	0.115339	0.23164	0.110998
2660	0.0052501	0.0721276	0.158018	0.314841	0.27344
2665	0.0374618	0.0665822	0.159485	0.255228	0.234105
2670	-0.0438739	0.0531057	0.124888	0.239999	0.164407
2675	-0.0438951	0.0443741	0.129931	0.21969	0.163782
2680	0.0607285	0.0770128	0.162133	0.305783	0.260413
2685	0.0449384	0.0822041	0.12515	0.277842	0.274652
2690	-0.0113908	0.0490633	0.130338	0.228514	0.16525
2695	0.0426657	0.081785	0.148125	0.263048	0.281918
2700	0.0009643	0.0443778	0.0946831	0.187652	0.111869
2705	-0.0057441	0.0452002	0.0828973	0.217065	0.169475
2710	0.0076315	0.0512745	0.0994741	0.178711	0.180258
2715	-0.0410436	0.0289703	0.0760923	0.177761	0.134323
2720	0.0001345	0.0337632	0.0942421	0.184367	0.144353
2725	-0.020765	0.0195406	0.0725211	0.174471	0.12522
2730	0.0312949	0.0585685	0.131375	0.202383	0.212148
2735	0.0468122	0.0664022	0.102195	0.231202	0.24089
2740	0.0054323	0.0278893	0.0867038	0.181746	0.135977
2745	0.0464964	0.0514841	0.0878182	0.189796	0.187358
2750	-0.0012002	0.0345522	0.104439	0.205538	0.150751
2755	0.040503	0.0564459	0.106854	0.18311	0.195093
2760	-0.0046562	0.0195222	0.0480583	0.129243	0.0713022
2765	-0.0084271	0.0188998	0.0651415	0.124141	0.0678519
2770	0.0275514	0.051269	0.0504079	0.16339	0.117456
2775	-0.0455357	-0.0046106	0.0421011	0.0798795	0.0240452
2780	-0.0323002	0.0180578	0.0636341	0.116399	0.135354
2785	-0.0544704	-0.0250242	0.040119	0.127537	0.0134353
2790	0.0434921	0.0614899	0.060397	0.169937	0.189335
2795	-0.0285793	-0.0008159	0.0383134	0.0853118	0.0404743
2800	-0.0288956	0.0022973	0.0343521	0.0819425	0.0178798
2805	-0.0124722	0.0170249	0.048024	0.110318	0.0943005
2810	0.0380743	0.0551569	0.0728142	0.149274	0.218042
2815	-0.0193874	0.0177731	0.0608426	0.0898314	0.028807
2820	-0.005467	0.0164396	0.0482683	0.0870201	0.0619849
2825	-0.0010822	0.0335169	0.0633013	0.11886	0.106113
2830	0.0322046	0.0366972	0.0494494	0.122815	0.120788
2835	0.0608952	0.0574762	0.0628417	0.160826	0.12985
2840	-0.0242759	-0.0080803	0.022663	0.0731091	0.010302
2845	0.0891831	0.0834266	0.0761067	0.16242	0.235657
2850	-0.0076812	0.0102224	0.0208696	0.0898686	0.0387214
2855	-0.0226513	-0.0022139	0.0214006	0.0664017	0.0542874
2860	-0.0148989	0.0028093	0.0283083	0.069624	0.0086641
2865	0.0133035	0.0117987	0.0240519	0.0633668	0.0568176
2870	0.0150599	0.0197013	0.0217659	0.0836962	0.0780554
2875	0.0038372	0.0262577	0.0569395	0.107156	0.0730585
2880	-0.0585588	-0.0323728	-0.0192818	0.0097915	-0.073487
2885	0.0602266	0.029602	0.0743283	0.121358	0.184607
2890	-0.0195912	-0.0092005	0.0020056	0.0576077	0.0072752
2895	-0.0314142	-0.0081861	0.0019893	0.0224055	-0.0101152
2900	0.0102728	0.0194815	0.0278138	0.0736397	0.0646816
2905	-0.005088	-7.25e-05	0.017814	0.0335375	0.0200008
2910	-0.0176166	0.0033508	0.0259873	0.0757018	0.0346512
2915	-0.0114766	-0.0144707	0.0061256	0.0517142	0.0108795
2920	0.0014571	0.0139037	0.0143668	0.0757735	0.0239582
2925	-0.0283441	-0.0028401	0.0183447	0.0614532	0.0088564
2930	-0.0053104	0.0218247	0.020407	0.061208	0.106073
2935	-0.0175533	-0.0019412	0.0243966	0.0506633	0.0118358
2940	-0.0146191	0.0057435	0.0154791	0.0629337	0.0307256
2945	-0.0712373	-0.0355849	-0.0129499	0.0081374	-0.0495442
2950	0.0134828	0.019825	0.0121397	0.0564871	0.0293196
2955	-0.083717	-0.0310115	-0.0187327	-0.0151544	-0.080158
2960	-0.0374243	-0.0305377	0.0095905	0.0129672	-0.0557812
2965	-0.061988	-0.0318111	-0.0277567	-0.0023068	-0.0486177
2970	-0.0432053	-0.0028233	-0.0119607	0.0383566	0.0459296
2975	-0.0348841	-0.0090607	-0.0004998	0.0229715	-0.0228238
2980	-0.0756656	-0.0274556	-0.0245254	0.022705	-0.0659971
2985	-0.036004	-0.0076127	-0.0285672	-0.0077486	-0.0387143
2990	-0.0079734	-0.0215953	-0.0005599	0.0389951	0.0020035
2995	-0.0626407	-0.0303661	-0.0306777	0.0190555	-0.0101672
3000	-0.0280643	-0.003165	0.0033936	0.0328769	0.0168343
3005	-0.0128555	-0.0013938	0.0182864	0.0535401	0.027002
3010	0.0416431	0.0056333	0.0185249	0.0429895	0.0600022
3015	-0.0578153	-0.0323578	-0.0233718	0.0130259	-0.0511757
3020	-0.041335	-0.0018248	-0.0102092	0.0407943	5.05e-05
3025	-0.0093396	-0.0087	0.022908	0.0359643	0.0244027
3030	-0.0103643	-0.0001945	0.0006746	0.0521946	0.0635968
3035	-0.0077187	0.0075602	-0.011906	0.0351543	0.0491305
3040	-0.0391699	-0.0430415	-0.0141774	-0.0049383	-0.0343843
3045	-0.0109987	-0.0147801	-0.0145518	0.0304396	0.0153575
3050	-0.0067053	-0.0089434	-0.0127849	0.0375603	0.0145651
3055	-0.0055097	-0.0090287	0.008521	0.0210568	0.0097475
3060	-0.0535226	-0.0188596	-0.0185699	0.0203347	-0.0004773
3065	-0.0062581	-0.0108335	0.0144566	0.0344259	0.0091872
3070	-0.0291679	-0.0168238	-0.0128837	0.0039874	-0.0328086
3075	-0.0346327	-0.0215652	-0.020382	0.0044632	-0.0134124
3080	-0.0888697	-0.0574195	-0.0365055	-0.0221861	-0.0814151
3085	-0.0021602	0.0036297	-0.000782	0.0143216	-0.0145138
3090	-0.0302625	-0.0108832	-0.032986	-0.0166366	-0.0364446
3095	-0.0193373	-0.0022387	-0.0079559	0.0363697	0.0036096
3100	-0.0021226	-0.0029056	0.0067691	0.0250803	0.033397
3105	0.0189744	0.0242173	-0.0033952	0.0354472	0.0353056
3110	-0.0174662	-0.0087976	-0.0053252	0.0120811	-0.0011729
3115	0.0176799	-0.0044574	-0.017581	0.0291379	0.0398592
3120	-0.010388	0.0050061	0.0034187	0.0395624	0.0225709	DEA/NO 500nM
3125	0.0017245	0.0143293	0.0135112	0.0426669	0.0578799	DEA/NO 500nM
3130	-0.0420798	-0.0087525	-0.0107356	0.0125598	0.0016332	DEA/NO 500nM
3135	-0.0012504	0.000787	0.0161976	0.027856	0.0241259	DEA/NO 500nM
3140	0.0049351	0.0120443	0.0206002	0.0401457	0.0495245	DEA/NO 500nM
3145	-0.0191095	-0.0082079	-0.0226496	0.0317922	0.0123286	DEA/NO 500nM
3150	0.028899	0.0123122	0.0381463	0.0614624	0.0937148	DEA/NO 500nM
3155	-0.0327504	-0.0237537	-0.0223288	-0.0078945	-0.0331442	DEA/NO 500nM
3160	-0.0391417	-0.0259401	-0.0097014	0.0201563	-0.070336	DEA/NO 500nM
3165	0.0002501	0.0026666	0.0051543	0.0337966	0.0421292	DEA/NO 500nM
3170	0.0385636	0.0403266	0.0387256	0.0525091	0.0651774	DEA/NO 500nM
3175	0.0219556	0.0400169	0.0075193	0.020236	0.0416061	DEA/NO 500nM
3180	0.122506	0.0530614	0.019964	0.0432914	0.0433929	DEA/NO 500nM
3185	0.144288	0.0791233	0.0563333	0.032493	0.0303807	DEA/NO 500nM
3190	0.248322	0.116672	0.0554866	0.0423566	0.0844001	DEA/NO 500nM
3195	0.330899	0.142201	0.0528352	0.0293957	0.0534556	DEA/NO 500nM
3200	0.355701	0.158984	0.0627356	0.0121027	-0.0105259	DEA/NO 500nM
3205	0.407811	0.204438	0.0724373	0.0350602	0.0850848	DEA/NO 500nM
3210	0.436249	0.267969	0.122422	0.0371301	0.0842529	DEA/NO 500nM
3215	0.487215	0.317971	0.141832	0.0463366	0.14201	DEA/NO 500nM
3220	0.487554	0.329967	0.155662	0.0546175	0.148902	DEA/NO 500nM
3225	0.496483	0.352196	0.167822	0.0554664	0.189432	DEA/NO 500nM
3230	0.465153	0.35297	0.151285	0.0486737	0.150309	DEA/NO 500nM
3235	0.471224	0.353946	0.160188	0.0429941	0.181552	DEA/NO 500nM
3240	0.466694	0.338495	0.158021	0.0412162	0.193724	DEA/NO 500nM
3245	0.470727	0.357045	0.170188	0.0577188	0.178177
3250	0.447356	0.381923	0.181128	0.051106	0.22544
3255	0.447847	0.36753	0.191947	0.0437842	0.188422
3260	0.509575	0.404885	0.262296	0.11319	0.364281
3265	0.442726	0.373584	0.219745	0.0499108	0.214515
3270	0.474765	0.3986	0.227256	0.0946092	0.301408
3275	0.543565	0.453499	0.260299	0.14878	0.422155
3280	0.462846	0.392581	0.251435	0.0983615	0.282701
3285	0.462272	0.408972	0.276376	0.0989035	0.263703
3290	0.458462	0.413921	0.262884	0.123988	0.347188
3295	0.483388	0.411294	0.248126	0.12574	0.341522
3300	0.414177	0.389442	0.266944	0.114787	0.37553
3305	0.366621	0.302725	0.220018	0.0794488	0.231382
3310	0.38139	0.316362	0.256595	0.125246	0.404581
3315	0.309817	0.253138	0.23368	0.0944138	0.311238
3320	0.264193	0.227992	0.203021	0.0928593	0.295337
3325	0.272512	0.218219	0.205235	0.108224	0.323088
3330	0.175582	0.167148	0.162254	0.0693142	0.213385
3335	0.238139	0.216851	0.209896	0.12829	0.399651
3340	0.178739	0.156357	0.123832	0.0744729	0.179481
3345	0.207776	0.196809	0.182246	0.1125	0.315178
3350	0.1982	0.179106	0.166944	0.115014	0.318721
3355	0.195874	0.158714	0.144979	0.0950031	0.271547
3360	0.157158	0.155356	0.141544	0.10976	0.263857
3365	0.116428	0.119518	0.121271	0.0549838	0.179714
3370	0.111268	0.106731	0.123299	0.0631032	0.112605
3375	0.142955	0.141128	0.1321	0.0849815	0.253185
3380	0.106309	0.1047	0.10535	0.0534984	0.162395
3385	0.0985343	0.0731562	0.0795949	0.0326091	0.105152
3390	0.185419	0.145796	0.15417	0.108766	0.305713
3395	0.108504	0.0834626	0.0797719	0.0680063	0.15243
3400	0.098912	0.082168	0.098588	0.0612951	0.174057
3405	0.100481	0.0850743	0.0863886	0.0601096	0.156123
3410	0.0826986	0.0626816	0.0934392	0.0503813	0.0992108
3415	0.0645432	0.0776221	0.0588299	0.0172805	0.0940207
3420	0.0762349	0.0738128	0.0749449	0.0375384	0.107921
3425	0.0406061	0.0383149	0.0668683	0.0179975	0.0177073
3430	0.0767712	0.0561776	0.0760253	0.0347955	0.0998417
3435	0.0723556	0.0641146	0.0242406	0.0066486	0.0536859
3440	0.0421954	0.0497811	0.0780974	0.0279017	0.138591
3445	0.102487	0.0828426	0.0727349	0.0652116	0.157831
3450	0.0816527	0.0741003	0.0698057	0.049948	0.147476
3455	0.0406985	0.0349688	0.0252542	-0.0115004	0.0175591
3460	0.0106206	0.0250042	0.0297003	-0.0122609	0.0267031
3465	0.0395043	0.0534856	0.0370378	0.0306156	0.143574
3470	0.0623523	0.0436028	0.0266316	0.0065293	0.0664343
3475	0.0420728	0.0306786	0.0253026	-0.0112286	0.0394288
3480	0.054004	0.059756	0.0333511	0.0127508	0.0614992
3485	0.0189817	0.0356935	0.0188695	-0.0021143	0.0406647
3490	0.037954	0.0441241	0.0106639	0.0035617	0.056282
3495	0.0418998	0.0218991	0.0498263	-0.0030632	0.0041516
3500	0.0355249	0.0203815	0.020961	0.0007789	0.0093693
3505	0.0726474	0.0626154	0.0455427	0.0341132	0.0922393
3510	0.0300751	0.0084548	0.0195299	-0.0012485	0.0200499
3515	0.0151645	0.0312106	0.0246486	-0.0045695	0.0274208
3520	-0.0147413	-0.0119333	-0.0153326	-0.0411197	-0.039936
3525	-0.0076045	-0.0134639	0.0167703	-0.0333732	-0.0465644
3530	0.0611817	0.0403005	0.0467395	0.0296645	0.08119
3535	-0.0378472	-0.0134155	-0.0070853	-0.0404653	-0.0487537
3540	0.009444	0.0103442	-0.0020813	-0.0420126	-0.0073815
3545	0.0088129	0.0057233	0.0066042	-0.0261847	-0.0413269
3550	0.0417162	0.0472083	0.051479	0.0167666	0.104502
3555	0.0116545	0.0100387	0.0021377	0.0156871	0.0396196
3560	-0.0019654	0.0066894	-0.0223605	-0.0073081	0.0216521
3565	0.0446312	0.0300382	0.0334376	0.0069276	0.0467788
3570	0.0225988	0.0063558	0.0198348	-0.0242246	-0.0261197
3575	0.023031	0.0088101	0.0010513	-0.0027432	0.00214
3580	0.0555184	0.048833	0.0228942	0.0365536	0.0973844
3585	-0.0061088	0.0011882	0.0089388	-0.0158117	0.01687
3590	0.0450411	0.0305299	0.030147	0.0303904	0.0297183
3595	0.0288113	0.0236678	0.0423312	0.0158871	0.0823487
3600	0.0155439	0.0208266	0.0197224	-0.0022255	0.0461705
3605	-0.0095402	-0.0061212	0.0001926	-0.0265483	-0.0157248
3610	-0.0156375	-0.011857	-0.0235025	-0.0318865	-0.0234209
3615	0.0285399	0.0060367	0.0278748	0.0051651	0.056528
3620	0.0473876	0.0243568	0.01195	0.0186662	0.0546572
3625	-0.0273391	-0.0391978	-0.030768	-0.0704602	-0.0906078
3630	0.0220873	0.0213305	0.0183914	-0.001282	0.0008618
3635	-0.028642	-0.001317	-0.0005304	-0.0230005	-0.0378849
3640	0.077984	0.0570634	0.0548315	0.0287833	0.179813
3645	0.0704972	0.0240415	0.0216011	0.000666	0.0314759
3650	0.0690244	0.0336654	0.0372109	0.028717	0.11673
3655	-0.0044459	-0.0023506	0.0110843	-0.009016	-0.0213939
3660	0.0410866	0.0205422	0.0305715	0.012957	0.0576655
3665	0.0351131	0.0196054	0.0095135	-0.0047508	0.0313625
3670	0.0058349	-0.0072849	0.014995	-0.0055612	0.0286986
3675	-0.0181782	-0.0013591	-0.0187759	-0.0255667	-0.0206597
3680	-0.0284881	-0.0278689	-0.0250647	-0.0577532	-0.0993915
3685	0.0377189	0.0283869	0.0126869	0.0138792	0.0737942
3690	0.0268301	0.0213835	-0.0048837	0.0011424	0.0506116
3695	-0.0127461	0.0022793	-0.0197954	-0.0129203	-0.0205136
3700	-0.0188021	-0.0015575	-0.0063181	-0.0216013	-0.0129129
3705	0.0110356	-0.0034527	-0.0133818	-0.0039554	0.0021164
3710	-0.001662	0.0164482	0.0035735	-0.0056993	0.0170871
3715	-0.0267985	-0.0347763	-0.0196738	-0.0420224	-0.0916013
3720	0.0161466	0.0069132	-0.0081319	0.0041372	0.0403258
3725	0.0400855	0.022027	0.0078329	0.0161062	0.0662898
3730	0.0039578	0.0082138	0.0126165	-0.0095015	0.0022705
3735	0.003906	-0.0170466	-0.0009179	-0.0156446	-0.0123129
3740	0.0098073	-0.0047819	0.0047214	0.0006228	0.0047471
3745	-0.0272864	-0.0072354	-0.017227	-0.0292055	-0.0182402
3750	0.0108759	0.0103303	-0.0027312	-0.0068304	-0.0146296
3755	-0.018972	-0.0134992	0.0122259	-0.0295554	-0.037115
3760	0.0155519	0.0242571	0.010255	0.0125211	0.060338
3765	0.049313	0.0297257	0.0276056	0.0196079	0.0357157
3770	-0.0172613	-0.0179728	-0.0027057	-0.0329611	-0.0166569
3775	0.0152007	-0.0098952	-0.0023275	-0.0164618	-0.0343265
3780	0.0188236	0.0234717	0.0190918	0.0131298	0.0767526
3785	0.0149287	-0.0010366	0.0002272	-0.025888	0.0191502
3790	-0.0482959	-0.0433449	-0.0323014	-0.0560219	-0.0566345
3795	0.0473716	0.0198453	0.0348268	-0.0031577	0.0530804
3800	0.0029562	0.0147847	0.0199655	-0.0183725	0.041183
3805	-0.034418	-0.0281357	-0.0185552	-0.0339113	-0.0285285
3810	-0.0135109	-0.0172989	-0.0060081	-0.0325466	-0.0456519
3815	0.0139846	0.0043558	0.0051084	-0.0082989	0.0111228
3820	0.0063293	0.0053129	0.0057519	0.005	0.0293246
3825	-0.0220395	-0.0172129	-0.0168881	-0.0444846	-0.0361429
3830	-0.0037321	0.0009876	0.0182085	-0.0064473	0.01746
3835	-0.0376922	-0.0392269	-0.0267864	-0.0549404	-0.0952838
3840	0.001476	-0.0181006	-0.0488365	-0.0343744	-0.044055
3845	0.0015267	-0.0116938	-0.0144424	-0.0225815	-0.0211275
3850	-0.0165437	-0.0152041	-0.0200593	-0.0509438	-0.0451473
3855	0.0217994	0.0148781	-0.0025578	-0.0048639	0.0090791
3860	-0.0541015	-0.0239002	-0.0469965	-0.0561363	-0.0806658
3865	0.0458056	0.0109511	-0.0038642	-0.0173661	0.0125187
3870	0.0361234	0.0192708	0.0301876	0.0333395	0.0668009

## Sheet: Figure 1d
Figure 1d
Control (1st and 3rd traces from top)							GC-B knockout (2nd and 4th traces from top)
Mean and standard error of the mean (SEM) were calculated from the signal traces of 55 cells (1st) and 6 cells (3rd)							Mean and standard error of the mean (SEM) were calculated from the signal traces of 68 cells (2nd) and 25 cells (4th)
Time	cGMP/FRET Ratios (R ~ [cGMP])				Drugs		Time	cGMP/FRET Ratios (R ~ [cGMP])				Drugs
[sec]	[% change]						[sec]	[% change]
	Mean (1st trace, ANP preference)	SEM (1st trace)	Mean (3rd trace, CNP preference)	SEM (3rd trace)				Mean (2nd trace, ANP preference)	SEM (2nd trace)	Mean (4th trace, CNP preference)	SEM (4th trace)
0	0.00121	0.00242	-0.00489	0.00864			0	0.02992	0.00197	0.03052	0.00336
5	-0.02108	0.00259	-0.03009	0.01974			5	0.06231	0.00297	0.08138	0.0059
10	-0.00891	0.00284	-0.01814	0.00787			10	0.0452	0.00238	0.05681	0.00513
15	0.03055	0.00267	0.05053	0.01394			15	-0.01458	0.00184	-0.0337	0.00505
20	-0.00973	0.00229	-0.00097527	0.01432			20	-0.01607	0.00177	-0.03524	0.00396
25	0.04734	0.00367	0.0167	0.01551			25	-0.00209	0.0021	-0.02499	0.00467
30	-0.05363	0.0036	-0.09228	0.02101			30	-0.03313	0.0027	-0.05648	0.00477
35	0.02152	0.00323	-0.0431	0.04158			35	0.01223	0.00195	0.01214	0.00338
40	-0.01638	0.00242	-0.00717	0.0177			40	0.01792	0.00165	0.02316	0.00317
45	0.00294	0.00238	-0.0061	0.0095			45	-0.00127	0.00156	-0.01181	0.00432
50	-0.04332	0.00317	-0.10566	0.03109			50	0.01808	0.00196	0.02787	0.0029
55	-0.02553	0.00235	-0.05192	0.00502			55	0.01339	0.00166	0.0185	0.00408
60	0.00652	0.00201	-0.00681	0.01912			60	-0.02804	0.00214	-0.04059	0.00385
65	0.0013	0.00205	0.04452	0.03107			65	-0.04784	0.00257	-0.07811	0.00592
70	-0.04815	0.00304	-0.07158	0.01738			70	0.02269	0.00207	0.02686	0.00336
75	0.02225	0.00262	0.04809	0.01832			75	0.0085	0.00161	0.02371	0.00409
80	0.08095	0.00461	0.17448	0.04302			80	-0.04882	0.00255	-0.07861	0.00697
85.0001	-0.02878	0.00216	-0.03828	0.01553			85.0001	0.01734	0.00193	0.03281	0.00401
90.0001	-0.01504	0.00225	-0.02399	0.02405			90.0001	-0.01424	0.00163	-0.00864	0.00274
95.0001	0.01853	0.00278	0.00489	0.01561			95.0001	0.02041	0.00175	0.04215	0.004
100	0.03536	0.00275	0.07792	0.02491			100	-0.05003	0.00291	-0.07283	0.00608
105	0.04894	0.00284	0.07605	0.00996			105	-0.01561	0.00165	-0.0272	0.00319
110	-0.01082	0.00199	-0.03343	0.01019			110	0.05311	0.00351	0.0958	0.00908
115	-0.06915	0.00308	-0.11257	0.01382			115	-0.0211	0.00147	-0.03151	0.00323
120	0.01375	0.00281	0.03929	0.01457			120	0.05849	0.00323	0.11565	0.01017
125	-0.0427	0.00233	-0.0632	0.03025			125	0.00919	0.00179	0.0224	0.0041
130	-0.04387	0.00221	-0.04765	0.01905			130	-0.05098	0.00268	-0.06674	0.00493
135	-0.02965	0.00288	-0.08378	0.03419			135	0.000125592	0.00157	0.00584	0.00257
140	0.04809	0.00279	0.10537	0.01628			140	-0.01402	0.00168	-0.01675	0.0032
145	0.08747	0.00436	0.2038	0.05095			145	-0.03111	0.0017	-0.03241	0.00386
150	-0.05614	0.00287	-0.09316	0.02084			150	0.02319	0.00233	0.04228	0.00425
155	-0.05507	0.00261	-0.09163	0.03231			155	0.02289	0.00207	0.05291	0.00576
160	0.04393	0.00336	0.15222	0.03779			160	0.04057	0.00273	0.08091	0.00658
165	0.07224	0.00409	0.14659	0.02057			165	-0.01196	0.00126	-0.00521	0.00277
170	-0.04695	0.00304	-0.13231	0.03984			170	-0.0411	0.00232	-0.0615	0.0042
175	-0.03913	0.00278	-0.05657	0.03334			175	0.00147	0.00186	0.00323	0.0042
180	-0.03755	0.002	-0.0561	0.01287			180	-0.0197	0.00154	-0.01574	0.00459
185	0.077	0.00464	0.16368	0.02229			185	0.04055	0.00322	0.07195	0.00688
190	-0.03221	0.00248	-0.01377	0.01458			190	-0.0138	0.00188	-0.00247	0.00409
195	-0.00913	0.00263	-0.00339	0.00987			195	-0.06696	0.00341	-0.10016	0.00791
200	-0.02507	0.00237	-0.04952	0.01336			200	0.06537	0.00421	0.12637	0.01052
205	0.02601	0.00342	0.05218	0.01097			205	-0.02331	0.00199	-0.02753	0.00462
210	-0.00128	0.00312	0.02133	0.01693			210	0.01358	0.002	0.04388	0.00593
215	0.00602	0.00274	0.08461	0.049			215	0.00461	0.00239	0.03117	0.00531
220	-0.0799	0.00273	-0.12788	0.03413			220	-0.02332	0.00185	-0.01862	0.00332
225	0.0515	0.00326	0.10479	0.0248			225	-0.04103	0.00184	-0.05259	0.0056
230	0.00138	0.00237	0.01166	0.01882			230	0.04342	0.00311	0.09469	0.00832
235	-0.02067	0.00272	-0.03204	0.01889			235	-0.02093	0.00189	-0.01074	0.00349
240	-0.08953	0.00331	-0.18179	0.05577			240	-0.03007	0.00194	-0.02854	0.00336
245	0.05568	0.00409	0.17782	0.04484			245	-0.03672	0.00185	-0.04957	0.00431
250	-0.09607	0.0033	-0.13456	0.01832			250	-0.03258	0.00196	-0.0389	0.00329
255	0.0557	0.0044	0.1082	0.01192			255	-0.00244	0.0016	0.01472	0.00323
260	-0.000691221	0.00246	0.01075	0.0095			260	-0.02539	0.00192	-0.03669	0.00566
265	-0.02469	0.0025	0.00928	0.00787			265	0.02113	0.00219	0.05959	0.00697
270	0.00686	0.00283	0.08504	0.03087			270	-0.02967	0.00193	-0.01834	0.00454
275	-0.01235	0.00253	0.0025	0.0142			275	-0.01573	0.00207	-0.000964515	0.00442
280	-0.01366	0.00279	0.01126	0.0137			280	-0.07837	0.00311	-0.11936	0.00893
285	-0.06602	0.00218	-0.07331	0.03137			285	0.00431	0.00204	0.0264	0.00443
290	-0.06406	0.0029	-0.10649	0.02547			290	0.02115	0.0025	0.06102	0.00725
295	-0.06843	0.00284	-0.0833	0.02558			295	-0.0638	0.00297	-0.07916	0.00698
300	-0.00183	0.0029	0.04184	0.02014			300	0.02696	0.00312	0.07466	0.00834
305	-0.01874	0.00296	0.01798	0.02201			305	-0.04206	0.00206	-0.04864	0.00456
310	0.01737	0.00352	0.09871	0.03102			310	0.04897	0.00339	0.10453	0.00925
315	-0.06298	0.00291	-0.07611	0.01689			315	0.02253	0.00279	0.06047	0.00574
320	-0.03455	0.00265	-0.05227	0.03308			320	-0.00303	0.00192	0.02612	0.00503
325	-0.03354	0.00316	-0.06146	0.0156	ANP 50 nM		325	-0.03897	0.00178	-0.04086	0.00285	ANP 50 nM
330	0.02836	0.00324	0.11023	0.02881	ANP 50 nM		330	0.00485	0.00193	0.02915	0.00533	ANP 50 nM
335	-0.00945	0.00343	-0.02198	0.03105	ANP 50 nM		335	-0.03173	0.00204	-0.02103	0.00369	ANP 50 nM
340	-0.03645	0.00261	-0.04231	0.01545	ANP 50 nM		340	-0.00651	0.0016	0.01201	0.00421	ANP 50 nM
345	-0.00711	0.00284	0.04622	0.01467	ANP 50 nM		345	-0.00881	0.00189	0.01114	0.00462	ANP 50 nM
350	-0.05353	0.00261	-0.03376	0.01283	ANP 50 nM		350	-0.01668	0.00254	-0.03375	0.00484	ANP 50 nM
355	0.05165	0.00344	0.15567	0.03977	ANP 50 nM		355	0.03825	0.0036	0.03648	0.0059	ANP 50 nM
360	-0.00502	0.00328	0.01915	0.01508	ANP 50 nM		360	-0.00568	0.00438	-0.07947	0.00673	ANP 50 nM
365	0.10803	0.00545	0.17943	0.039	ANP 50 nM		365	0.13018	0.00775	0.07875	0.00777	ANP 50 nM
370	0.02985	0.00506	-0.05238	0.01401	ANP 50 nM		370	0.06824	0.0077	-0.08988	0.00715	ANP 50 nM
375	0.16728	0.00821	0.10853	0.03613	ANP 50 nM		375	0.13313	0.00892	-0.03625	0.00449	ANP 50 nM
380	0.25395	0.01097	0.15383	0.02345	ANP 50 nM		380	0.16761	0.00942	-0.0257	0.00452	ANP 50 nM
385	0.17983	0.009	-0.09025	0.04554	ANP 50 nM		385	0.31549	0.01346	0.10207	0.0093	ANP 50 nM
390	0.1996	0.00914	-0.04663	0.02129	ANP 50 nM		390	0.22125	0.00973	-0.02088	0.00447	ANP 50 nM
395	0.16237	0.00881	-0.16904	0.05047	ANP 50 nM		395	0.26736	0.01004	0.01553	0.00427	ANP 50 nM
400	0.18198	0.00837	-0.1283	0.03648	ANP 50 nM		400	0.2225	0.00888	-0.06657	0.00638	ANP 50 nM
405	0.25423	0.00839	0.02029	0.01414	ANP 50 nM		405	0.31101	0.01069	0.03506	0.00587	ANP 50 nM
410	0.24114	0.00699	-0.10153	0.0218	ANP 50 nM		410	0.31112	0.00954	0.04657	0.0062	ANP 50 nM
415	0.30991	0.00886	0.06066	0.02905	ANP 50 nM		415	0.28747	0.00879	0.01263	0.00615	ANP 50 nM
420	0.25911	0.00735	-0.07955	0.02399	ANP 50 nM		420	0.26905	0.00794	-0.04509	0.00665	ANP 50 nM
425	0.33484	0.00876	0.10513	0.03574	ANP 50 nM		425	0.30996	0.00839	0.04625	0.00616	ANP 50 nM
430	0.26688	0.00705	-0.03308	0.02351	ANP 50 nM		430	0.31838	0.00875	0.04651	0.00573	ANP 50 nM
435	0.29506	0.00704	-0.05321	0.01852	ANP 50 nM		435	0.31411	0.00843	0.06224	0.00564	ANP 50 nM
440	0.24986	0.00728	-0.03766	0.01165	ANP 50 nM		440	0.30792	0.0077	0.0541	0.00794	ANP 50 nM
445	0.26167	0.00757	-0.01772	0.01732	ANP 50 nM		445	0.19643	0.00667	-0.08653	0.00831	ANP 50 nM
450	0.3083	0.0071	0.01775	0.02964			450	0.24689	0.00668	-0.00992	0.0065
455	0.2214	0.00753	-0.0494	0.02905			455	0.22734	0.00659	-0.0172	0.00482
460	0.23709	0.00683	-0.08425	0.03134			460	0.18247	0.00675	-0.11353	0.0125
465	0.2237	0.00718	-0.03752	0.01476			465	0.26274	0.0067	0.0461	0.00613
470	0.30021	0.00827	0.16357	0.07448			470	0.30793	0.00819	0.12664	0.00888
475	0.25995	0.00793	0.05091	0.03161			475	0.18615	0.0055	-0.04228	0.00601
480	0.25777	0.00774	0.03505	0.03023			480	0.32127	0.00846	0.16147	0.01333
485	0.24219	0.00676	0.01878	0.02137			485	0.32149	0.00799	0.19138	0.01664
490	0.23309	0.00799	0.00373	0.03467			490	0.26855	0.00634	0.09338	0.00832
495	0.25589	0.00773	0.03999	0.02898			495	0.184	0.00494	-0.01577	0.00479
500	0.24263	0.00765	0.06753	0.01927			500	0.18831	0.00505	-0.00441	0.00489
505	0.23526	0.00771	0.05933	0.03143			505	0.22619	0.0059	0.06249	0.00659
510	0.21615	0.00806	0.06691	0.01769			510	0.19927	0.00511	0.04315	0.00536
515	0.19113	0.00749	-0.01347	0.00907			515	0.23813	0.00564	0.09553	0.00873
520	0.25075	0.00846	0.1429	0.04632			520	0.16792	0.00467	0.00631	0.00603
525	0.27844	0.00907	0.17964	0.04757			525	0.14809	0.00499	0.00962	0.00496
530	0.14111	0.00746	-0.01301	0.01046			530	0.14678	0.00427	-0.0089	0.00454
535	0.11443	0.00725	-0.03903	0.02361			535	0.1655	0.00417	0.01431	0.00407
540	0.15569	0.0072	0.03807	0.0263			540	0.12686	0.00448	-0.02553	0.00428
545	0.18075	0.00782	0.10828	0.03399			545	0.16113	0.00448	0.02736	0.00543
550	0.15317	0.00639	0.06063	0.05526			550	0.13444	0.00423	-0.01779	0.00513
555	0.13593	0.00725	0.06826	0.03965			555	0.17225	0.00431	0.0549	0.00546
560	0.08977	0.00714	-0.06906	0.01802			560	0.19226	0.00469	0.07921	0.00758
565	0.08397	0.007	-0.09932	0.03356			565	0.1771	0.00461	0.06641	0.0081
570	0.11362	0.0077	0.03753	0.00935			570	0.14142	0.00399	0.00534	0.005
575	0.15825	0.00719	0.09998	0.03757			575	0.18828	0.00489	0.09314	0.00699
580	0.09645	0.0072	-0.02239	0.02387			580	0.16108	0.0048	0.05216	0.00633
585	0.10894	0.00681	0.00747	0.02529			585	0.14859	0.00493	0.02436	0.00504
590	0.03405	0.00625	-0.11328	0.03951			590	0.14214	0.00415	0.04225	0.00564
595	0.12946	0.00734	0.03518	0.02181			595	0.07269	0.00407	-0.05705	0.00684
600	0.14649	0.00738	0.13672	0.04281			600	0.12469	0.00407	0.01956	0.00638
605	0.21953	0.00903	0.266	0.07492			605	0.1532	0.00426	0.06169	0.00613
610	0.05886	0.00566	0.01851	0.02395			610	0.15537	0.00408	0.08288	0.00769
615	0.04005	0.00649	-0.06819	0.01765			615	0.10581	0.00382	-0.00115	0.00414
620	0.23448	0.00971	0.30022	0.05836			620	0.06358	0.0043	-0.05782	0.00704
625	0.09971	0.00743	0.04517	0.0195			625	0.13415	0.00392	0.04468	0.0056
630	0.1432	0.00745	0.12937	0.03392			630	0.08394	0.00339	-0.02706	0.00584
635	0.08248	0.0079	-0.00611	0.02698			635	0.15183	0.00457	0.07622	0.00607
640	0.09884	0.0071	0.12236	0.0442			640	0.09177	0.00379	-0.01074	0.00554
645	0.09515	0.00633	0.12445	0.04819			645	0.05014	0.00415	-0.05528	0.00591
650	0.08132	0.00627	0.12658	0.04486			650	0.11396	0.00373	0.038	0.00557
655	0.05721	0.00649	0.03719	0.01487			655	0.09455	0.00383	0.00381	0.00436
660	-0.000284138	0.00517	-0.1272	0.05283			660	0.16742	0.00517	0.13294	0.01051
665	0.11462	0.00645	0.17652	0.03744			665	0.05722	0.00413	-0.0315	0.0052
670	0.06811	0.00595	0.03373	0.01558			670	0.0591	0.00346	-0.05577	0.00709
675	0.08744	0.00594	0.10304	0.01821			675	0.09027	0.00341	0.00582	0.00467
680	0.04814	0.00545	0.05252	0.01593			680	0.13489	0.00394	0.06329	0.00603
685	0.05125	0.00556	0.02241	0.02274			685	0.07672	0.00351	-0.01114	0.00558
690	0.10691	0.00632	0.17817	0.03185			690	0.12714	0.00424	0.06864	0.00597
695	0.07541	0.00565	0.05582	0.02523			695	0.14555	0.00468	0.10434	0.00786
700	0.11474	0.00679	0.16165	0.0234			700	0.09306	0.00332	0.01574	0.00485
705	0.06484	0.00596	0.08155	0.01641			705	0.12639	0.00388	0.07444	0.00607
710	0.0275	0.0053	-0.02095	0.01878			710	0.15812	0.00549	0.11522	0.00797
715	0.16916	0.00782	0.32483	0.0691			715	0.06976	0.00343	-0.0019	0.00535
720	0.04911	0.00566	0.05865	0.01181			720	0.06189	0.0034	-0.01246	0.00451
725	0.0273	0.0052	0.00577	0.04021			725	0.06627	0.00284	-0.0109	0.00596
730	-0.03337	0.00554	-0.19593	0.08311			730	0.08082	0.00317	0.02164	0.00457
735	0.02897	0.00483	0.000471863	0.01211			735	0.12298	0.00419	0.07035	0.00696
740	0.01298	0.00507	-0.03612	0.02908			740	0.08095	0.00323	0.01877	0.00391
745	0.06411	0.00513	0.05891	0.01413			745	0.00942	0.00444	-0.09279	0.01027
750	0.07341	0.00583	0.12042	0.0267			750	0.12573	0.00374	0.10716	0.00963
755	0.1216	0.00712	0.21398	0.03288			755	0.072	0.00305	0.01689	0.00533
760	0.05549	0.0054	0.09389	0.02454			760	0.04906	0.00322	-0.01575	0.00527
765	0.01666	0.00432	0.00502	0.01573			765	0.1754	0.00633	0.18518	0.01552
770	0.06299	0.00563	0.07332	0.02362			770	0.00226	0.00455	-0.08776	0.01068
775	0.07802	0.00639	0.09303	0.01064			775	0.06334	0.00299	0.02173	0.00465
780	0.09942	0.00575	0.16258	0.02683			780	0.06675	0.00295	0.02968	0.00547
785	0.01906	0.00458	0.02365	0.02062			785	0.04501	0.0032	-0.00834	0.00423
790	-0.0451	0.00451	-0.12989	0.03625			790	-0.00105	0.00408	-0.08777	0.00775
795	0.00735	0.00478	0.0083	0.01651			795	0.0864	0.00394	0.0504	0.00593
800	0.06563	0.0063	0.08073	0.04076			800	0.08263	0.00368	0.04366	0.00541
805	-0.0388	0.00461	-0.12379	0.04684			805	0.04852	0.00293	0.02334	0.00503
810	-0.04843	0.00451	-0.13438	0.03705			810	0.10086	0.00385	0.09285	0.00717
815	0.01312	0.00465	-0.00328	0.02089			815	0.09465	0.00392	0.10182	0.00847
820	0.00655	0.00437	0.0219	0.01474			820	0.0581	0.00284	0.02748	0.00519	CNP 50 nM
825	0.02162	0.00433	0.03934	0.0255			825	0.05699	0.00351	0.02026	0.00693	CNP 50 nM
830	0.04866	0.00509	0.12031	0.0319			830	0.05428	0.00323	0.03207	0.00399	CNP 50 nM
835	0.01826	0.0047	0.03423	0.00964			835	0.05073	0.00354	0.02377	0.00679	CNP 50 nM
840	0.01513	0.0053	0.0584	0.02042			840	0.04569	0.00383	-0.00511	0.00651	CNP 50 nM
845	-0.00379	0.00447	-0.000986312	0.02154			845	0.06035	0.00322	0.04514	0.00532	CNP 50 nM
850	-0.01933	0.00464	0.01814	0.01895			850	-0.000312741	0.00345	-0.05383	0.00707	CNP 50 nM
855	0.02777	0.00495	0.01642	0.02528			855	0.11541	0.0056	0.12064	0.008	CNP 50 nM
860	0.07303	0.00647	0.16107	0.02394			860	0.02439	0.00316	-0.01237	0.00619	CNP 50 nM
865	0.02235	0.0057	-0.00705	0.03305			865	0.03071	0.00314	0.01689	0.00404	CNP 50 nM
870	-0.01115	0.00432	0.00179	0.01393			870	0.01578	0.0033	-0.02097	0.00545	CNP 50 nM
875	0.000235047	0.00498	0.00611	0.01966			875	0.04547	0.00314	0.03724	0.00539	CNP 50 nM
880	0.05389	0.00509	0.14239	0.04025			880	0.01002	0.00395	-0.02127	0.00484	CNP 50 nM
885	0.00951	0.00526	-0.01018	0.02558			885	0.01114	0.0033	-0.02706	0.00648	CNP 50 nM
890	-0.03362	0.00497	-0.08372	0.03369			890	0.02391	0.0034	-0.00476	0.00446	CNP 50 nM
895	0.02491	0.00558	0.0188	0.00972			895	-0.00702	0.00323	-0.04615	0.00799	CNP 50 nM
900	0.01417	0.00458	0.08796	0.02594			900	0.00789	0.00349	-0.02197	0.00349	CNP 50 nM
905	0.05897	0.00614	0.0988	0.01223			905	0.05576	0.00379	0.04572	0.00549	CNP 50 nM
910	0.02094	0.0045	0.13323	0.05323			910	0.01819	0.00287	-0.01218	0.00629	CNP 50 nM
915	7.87397e-05	0.00476	0.0494	0.01579			915	0.03705	0.00346	0.00992	0.00521	CNP 50 nM
920	-0.04161	0.00406	-0.07947	0.04068	CNP 50 nM		920	0.01712	0.00305	0.00251	0.00456	CNP 50 nM
925	0.024	0.00548	0.05569	0.02537	CNP 50 nM		925	0.04568	0.00373	0.02929	0.00526	CNP 50 nM
930	0.00272	0.0048	0.05389	0.01888	CNP 50 nM		930	-0.0203	0.00333	-0.06514	0.00761	CNP 50 nM
935	-0.06189	0.0051	-0.15162	0.05208	CNP 50 nM		935	-0.01923	0.00351	-0.05339	0.00621	CNP 50 nM
940	-0.09536	0.00451	-0.13793	0.03819	CNP 50 nM		940	-0.02088	0.00343	-0.04909	0.00586	CNP 50 nM
945.001	-0.02698	0.00401	-0.05963	0.03872	CNP 50 nM		945.001	0.06133	0.00368	0.07215	0.00566
950.001	-0.0168	0.0043	0.03852	0.01248	CNP 50 nM		950.001	0.04247	0.00331	0.04173	0.00476
955.001	-0.0347	0.00444	-0.04429	0.0287	CNP 50 nM		955.001	0.01482	0.00313	-0.00131	0.0047
960.001	-0.01187	0.00467	-0.000586699	0.02782	CNP 50 nM		960.001	0.01714	0.00346	0.000729079	0.00596
965.001	0.02585	0.00474	0.10687	0.012	CNP 50 nM		965.001	0.07853	0.0043	0.1037	0.00868
970.001	0.01575	0.00541	0.1116	0.01606	CNP 50 nM		970.001	0.02345	0.00337	0.02527	0.00349
975.001	-0.06131	0.00396	0.03172	0.02995	CNP 50 nM		975.001	0.02546	0.00359	0.00997	0.00471
980.001	0.04328	0.00564	0.19975	0.05011	CNP 50 nM		980.001	0.04298	0.00328	0.04153	0.00417
985.001	-0.05134	0.00537	0.08483	0.05892	CNP 50 nM		985.001	0.03294	0.00317	0.02823	0.0046
990.001	0.10251	0.0062	0.5341	0.0956	CNP 50 nM		990.001	0.11897	0.00604	0.17559	0.01278
995.001	0.04964	0.00629	0.41725	0.07163	CNP 50 nM		995.001	0.02202	0.00315	0.02202	0.00365
1000	0.00998	0.00514	0.35787	0.05019	CNP 50 nM		1000	0.04003	0.00335	0.05444	0.00557
1005	-0.02715	0.00459	0.25039	0.03641	CNP 50 nM		1005	-0.02633	0.00435	-0.06806	0.0081
1010	0.06698	0.00578	0.50902	0.09383	CNP 50 nM		1010	-0.01607	0.00332	-0.04256	0.00694
1015	0.09165	0.0065	0.57409	0.09706	CNP 50 nM		1015	0.0211	0.00329	0.0204	0.00466
1020	0.10234	0.00625	0.60323	0.0861	CNP 50 nM		1020	-0.01544	0.0038	-0.04791	0.00774
1025	0.06856	0.00605	0.5359	0.10666	CNP 50 nM		1025	0.03814	0.00346	0.05148	0.00495
1030	0.06952	0.00631	0.48428	0.0733	CNP 50 nM		1030	0.04702	0.0033	0.06551	0.00621
1035	0.09293	0.00631	0.60703	0.12355	CNP 50 nM		1035	0.04293	0.00357	0.05705	0.00511
1040	0.06804	0.00611	0.4404	0.06787	CNP 50 nM		1040	0.00273	0.00318	-0.00937	0.00483
1045	0.02056	0.00588	0.34697	0.04778			1045	0.09453	0.00496	0.14699	0.01088
1050	0.06062	0.00669	0.42623	0.06969			1050	0.04357	0.00395	0.06049	0.00411
1055	0.04485	0.00577	0.42509	0.07692			1055	0.04302	0.0035	0.05613	0.00541
1060	0.1472	0.00721	0.69117	0.12694			1060	0.05981	0.00367	0.0974	0.00757
1065	0.05542	0.00602	0.42146	0.07366			1065	0.01239	0.00319	0.01089	0.00447
1070	0.08095	0.00559	0.50519	0.11087			1070	-0.02174	0.00383	-0.04405	0.0063
1075	0.1196	0.00789	0.54278	0.08846			1075	-0.00619	0.00311	-0.01126	0.00573
1080	0.08005	0.00665	0.37199	0.05059			1080	-0.01293	0.00393	-0.03671	0.00773
1085	0.03098	0.00597	0.28625	0.04119			1085	-0.0139	0.0032	-0.02642	0.00659
1090	0.08047	0.0074	0.38448	0.05536			1090	0.01001	0.00316	0.0159	0.0048
1095	-0.00848	0.00549	0.19247	0.04806			1095	-0.02263	0.00374	-0.03525	0.00544
1100	0.04939	0.00574	0.33329	0.04717			1100	0.04203	0.00357	0.07211	0.00585
1105	0.10489	0.00632	0.39133	0.04245			1105	0.02519	0.00337	0.03962	0.00456
1110	0.04489	0.0051	0.24161	0.04671			1110	0.01381	0.00314	0.0182	0.00591
1115	0.1393	0.00744	0.42505	0.06372			1115	-0.02822	0.00392	-0.05769	0.00824
1120	0.0093	0.00483	0.20183	0.05013			1120	0.04233	0.00387	0.06639	0.00578
1125	-0.01599	0.00475	0.11021	0.06146			1125	0.05505	0.00437	0.08471	0.00753
1130	0.05306	0.00537	0.27547	0.04646			1130	0.01618	0.00317	0.02323	0.00456
1135	-0.0094	0.00516	0.06619	0.05718			1135	-0.0414	0.00383	-0.0727	0.00698
1140	0.0599	0.00531	0.3131	0.04551			1140	0.03376	0.00351	0.04343	0.00411
1145	0.00579	0.00441	0.15186	0.02442			1145	-0.02948	0.00349	-0.03903	0.00576
1150	0.08459	0.0059	0.3211	0.0465			1150	0.01056	0.00318	0.02353	0.00471
1155	0.1168	0.00666	0.40599	0.06502			1155	0.01607	0.00338	0.01966	0.0052
1160	0.09642	0.00707	0.32071	0.03963			1160	0.04312	0.00397	0.0604	0.00577
1165	0.000734771	0.00449	0.12073	0.03112			1165	0.0044	0.0033	0.00862	0.00505
1170	0.01197	0.00489	0.1627	0.02481			1170	0.08653	0.00521	0.13968	0.01072
1175	0.02539	0.00675	0.13437	0.03677			1175	-0.01325	0.00321	-0.0105	0.00509
1180	-0.0436	0.00436	0.01124	0.04782			1180	0.00303	0.00329	0.01576	0.00438
1185	0.01872	0.00552	0.15888	0.02369			1185	0.03279	0.0034	0.06298	0.00516
1190	-0.01196	0.00473	0.12857	0.02935			1190	0.03964	0.00351	0.06995	0.0063
1195	-0.01241	0.00436	0.06081	0.03909			1195	0.04775	0.00385	0.08794	0.00713
1200	0.01412	0.00536	0.10107	0.03108			1200	0.06394	0.0045	0.10437	0.00808
1205	0.0558	0.00639	0.18131	0.03853			1205	0.01468	0.00315	0.02931	0.00486
1210	-0.00905	0.00452	0.08797	0.03172			1210	-0.00809	0.00358	-0.00909	0.00561
1215	-0.06447	0.00435	-0.04757	0.03646			1215	-0.00902	0.0031	-0.003	0.00521
1220	0.01064	0.00461	0.12246	0.025			1220	0.0023	0.00316	0.01957	0.00448
1225	-0.02398	0.00386	0.03383	0.02328			1225	0.00702	0.00297	0.02926	0.00578
1230	0.06254	0.00692	0.19121	0.02134			1230	-0.03364	0.00404	-0.04357	0.00688
1235	0.02523	0.00506	0.18442	0.0575			1235	0.02832	0.00356	0.06293	0.00531
1240	0.03877	0.00547	0.16256	0.01498			1240	0.05817	0.00404	0.11493	0.00873
1245	-0.00525	0.0042	0.07655	0.02546			1245	0.04349	0.00414	0.08278	0.00649
1250	-0.02031	0.00425	0.01073	0.01725			1250	-0.00193	0.00355	0.01656	0.00417
1255	-0.0068	0.00497	-0.0013	0.04309			1255	-0.02453	0.00305	-0.02686	0.00591
1260	-0.03792	0.00428	-0.02884	0.02616			1260	0.02585	0.00375	0.05113	0.00478
1265	-0.03614	0.00385	0.05875	0.03272			1265	0.00963	0.00299	0.03822	0.00443
1270	-0.00696	0.00437	0.0619	0.02613			1270	-0.0177	0.00322	-0.01479	0.00688
1275	0.01452	0.00583	0.07097	0.03353			1275	0.00618	0.00328	0.02957	0.00463
1280	0.07336	0.00742	0.18126	0.02266			1280	0.02193	0.00345	0.055	0.0052
1285	-0.00272	0.0048	0.01757	0.0359			1285	-0.03648	0.00341	-0.02645	0.00542
1290	0.00526	0.00468	0.06289	0.02281			1290	-0.01035	0.00296	0.00861	0.00477
1295	0.01219	0.00528	0.04234	0.02297			1295	0.03908	0.00358	0.08828	0.00754
1300	0.05026	0.00579	0.15607	0.02069			1300	-0.05438	0.00419	-0.07983	0.00966
1305	-0.05057	0.00437	-0.04997	0.03019			1305	-0.02195	0.003	-0.00849	0.00589
1310	0.00667	0.00514	0.07929	0.01224			1310	0.01747	0.00352	0.05614	0.00545
1315	-0.03795	0.0047	-0.05917	0.04305			1315	0.03599	0.00401	0.08553	0.00775
1320	0.03963	0.00575	0.16854	0.02455			1320	-0.01032	0.00385	-0.00625	0.00538
1325	-0.0566	0.00372	-0.01904	0.01208			1325	-0.01282	0.00381	-0.000522473	0.0055
1330	0.000589474	0.00412	0.06905	0.03094			1330	-0.00961	0.0032	0.000603999	0.0051
1335	0.01828	0.00532	0.08903	0.01708			1335	-0.03086	0.00337	-0.02834	0.00725	ANP 250 nM
1340	0.05225	0.00521	0.1968	0.02759			1340	-0.02157	0.00327	-0.01401	0.00479	ANP 250 nM
1345	-0.04448	0.0039	-0.04384	0.02772			1345	-0.01124	0.00404	-0.0026	0.00585	ANP 250 nM
1350	0.02584	0.00549	0.14901	0.02872			1350	-0.01418	0.00337	-0.00164	0.00579	ANP 250 nM
1355	-0.08117	0.00433	-0.14607	0.06186			1355	0.05083	0.00468	0.10464	0.00754	ANP 250 nM
1360	0.00298	0.0044	0.08214	0.01898			1360	0.01196	0.00321	0.03451	0.00514	ANP 250 nM
1365	-0.04155	0.00468	-0.06007	0.02423			1365	-0.00346	0.00348	-0.02913	0.00583	ANP 250 nM
1370	0.00219	0.00544	0.04813	0.01474			1370	0.10797	0.00595	0.106	0.00858	ANP 250 nM
1375	-0.02959	0.00438	0.04599	0.02726			1375	0.06696	0.00584	-0.03393	0.00473	ANP 250 nM
1380	0.0237	0.00525	0.11433	0.01655			1380	0.13346	0.00822	-0.00255	0.00543	ANP 250 nM
1385	-0.03319	0.00455	-0.0763	0.04477			1385	0.16098	0.00825	0.000146168	0.00649	ANP 250 nM
1390	-0.06279	0.00433	-0.063	0.02279			1390	0.2148	0.00946	0.04968	0.00565	ANP 250 nM
1395	0.0274	0.00485	0.15873	0.03178			1395	0.25562	0.01069	0.06128	0.00646	ANP 250 nM
1400	-0.04018	0.00411	-0.03655	0.02863			1400	0.24587	0.00921	0.04891	0.00648	ANP 250 nM
1405	-0.00971	0.00544	-0.000489283	0.03766			1405	0.2198	0.00894	-0.00914	0.00611	ANP 250 nM
1410	0.03515	0.00564	0.15588	0.02553			1410	0.31374	0.01206	0.09394	0.00718	ANP 250 nM
1415	0.05888	0.00689	0.15854	0.01792			1415	0.32608	0.01138	0.11558	0.00876	ANP 250 nM
1420	0.01918	0.00599	0.07639	0.01504			1420	0.28054	0.00938	0.05892	0.00582	ANP 250 nM
1425	-0.01395	0.00482	0.03649	0.01653			1425	0.28101	0.00899	0.06659	0.00602	ANP 250 nM
1430	0.03303	0.00536	0.14443	0.02556			1430	0.2882	0.00898	0.08484	0.00798	ANP 250 nM
1435	-0.02521	0.00473	-0.01979	0.03109			1435	0.23326	0.00778	0.01777	0.00676	ANP 250 nM
1440	0.06238	0.00607	0.21481	0.02389			1440	0.1664	0.00705	-0.09089	0.01067	ANP 250 nM
1445	-0.03389	0.00406	-0.02877	0.03429			1445	0.28013	0.00807	0.07344	0.00778	ANP 250 nM
1450	-0.0016	0.0049	0.05293	0.00576			1450	0.1869	0.00667	-0.05065	0.00863	ANP 250 nM
1455	-0.10326	0.00398	-0.16577	0.04536			1455	0.23045	0.00726	0.00618	0.0066	ANP 250 nM
1460	-0.01217	0.00503	0.07352	0.02006			1460	0.26553	0.00807	0.05288	0.00609
1465	-0.07749	0.00389	-0.1004	0.03153			1465	0.28104	0.00832	0.0867	0.00748
1470	-0.03021	0.00438	0.02511	0.01852			1470	0.22158	0.00625	0.02889	0.00558
1475	0.03082	0.00534	0.15128	0.03815			1475	0.27401	0.00761	0.11011	0.00808
1480	0.01954	0.0058	0.1225	0.02735			1480	0.17056	0.00591	-0.03767	0.00754
1485	0.04163	0.00608	0.16777	0.0272			1485	0.1866	0.0059	-0.00686	0.00686
1490	-0.07267	0.0042	-0.11455	0.03325			1490	0.17903	0.00511	-0.000361213	0.00724
1495	-0.01308	0.00492	0.01917	0.03328			1495	0.18652	0.0055	0.0102	0.00579
1500	-0.02091	0.00513	0.02187	0.01508			1500	0.21961	0.0058	0.04824	0.00631
1505	-0.02939	0.00453	0.05023	0.02163			1505	0.22993	0.00593	0.07423	0.00608
1510	-0.02585	0.00497	0.02096	0.0124			1510	0.2421	0.00664	0.0791	0.00712
1515	-0.02392	0.00454	0.04146	0.02627			1515	0.21043	0.00524	0.06942	0.00732
1520	-0.02844	0.00492	-0.01938	0.01562			1520	0.13085	0.00528	-0.04892	0.009
1525	-0.05886	0.00448	-0.04878	0.02324			1525	0.2034	0.00526	0.0595	0.00456
1530	-0.04742	0.00468	-0.01263	0.0158			1530	0.14948	0.00491	-0.01888	0.00595
1535	-0.02733	0.00426	0.02065	0.01483			1535	0.19529	0.00482	0.05893	0.00647
1540	-0.04444	0.00432	0.00848	0.01759	ANP 250 nM		1540	0.17404	0.00465	0.04064	0.00585
1545	-0.0007563	0.00483	0.09781	0.01874	ANP 250 nM		1545	0.19387	0.00486	0.0513	0.00618
1550	-0.10447	0.00416	-0.12417	0.02927	ANP 250 nM		1550	0.15993	0.00452	0.00906	0.00557
1555	-0.01426	0.00515	0.02	0.0283	ANP 250 nM		1555	0.15117	0.00477	-0.01389	0.00758
1560	-0.01929	0.00503	0.02731	0.01875	ANP 250 nM		1560	0.12943	0.00471	-0.01711	0.00586
1565	-0.07853	0.00473	-0.14785	0.04774	ANP 250 nM		1565	0.1518	0.00416	0.01573	0.00548
1570	0.02208	0.0051	0.09045	0.02511	ANP 250 nM		1570	0.16485	0.00417	0.03293	0.00639
1575	0.08305	0.00714	0.11424	0.03155	ANP 250 nM		1575	0.16117	0.00431	0.01957	0.00534
1580	0.12257	0.01153	0.01479	0.02936	ANP 250 nM		1580	0.17056	0.00456	0.05395	0.00507
1585	0.08493	0.01008	-0.10997	0.04054	ANP 250 nM		1585	0.12783	0.00397	-0.02692	0.00722
1590	0.16955	0.01049	-0.00446	0.00643	ANP 250 nM		1590	0.08652	0.00512	-0.07791	0.00948
1595	0.32365	0.01289	0.16819	0.05098	ANP 250 nM		1595	0.15551	0.00418	0.02989	0.00606
1600	0.19568	0.00995	-0.049	0.01738	ANP 250 nM		1600	0.17323	0.00442	0.06205	0.00483
1605	0.28461	0.00989	-0.012	0.02537	ANP 250 nM		1605	0.13433	0.00407	0.01232	0.00551
1610	0.30633	0.0106	0.07633	0.03428	ANP 250 nM		1610	0.26333	0.00782	0.18516	0.01186
1615	0.33216	0.01089	0.19076	0.06536	ANP 250 nM		1615	0.17414	0.00436	0.07165	0.00703
1620	0.296	0.0096	-0.0263	0.01773	ANP 250 nM		1620	0.16171	0.00439	0.05242	0.00641
1625	0.22235	0.00803	-0.10512	0.02925	ANP 250 nM		1625	0.13864	0.00428	0.02712	0.00491
1630	0.35557	0.0094	0.09212	0.00972	ANP 250 nM		1630	0.1617	0.00441	0.04363	0.0059
1635	0.22064	0.008	-0.06814	0.02466	ANP 250 nM		1635	0.15206	0.00411	0.05295	0.00596
1640	0.37287	0.00948	0.11479	0.0162	ANP 250 nM		1640	0.14797	0.00396	0.03744	0.00574
1645	0.24494	0.00822	-0.08173	0.02511	ANP 250 nM		1645	0.14983	0.00393	0.0438	0.006
1650	0.2763	0.00862	0.00161	0.0239	ANP 250 nM		1650	0.08388	0.00445	-0.05968	0.00883
1655	0.34538	0.00921	0.07183	0.02001	ANP 250 nM		1655	0.12023	0.00397	0.00375	0.00543
1660	0.18944	0.0073	-0.13631	0.03696	ANP 250 nM		1660	0.13466	0.00392	0.03877	0.0052
1665	0.28141	0.00818	-0.03011	0.00857			1665	0.18438	0.00519	0.08683	0.00728
1670	0.34074	0.00864	0.10758	0.03408			1670	0.07599	0.00406	-0.04304	0.00716
1675	0.38023	0.01007	0.18735	0.05706			1675	0.14843	0.00438	0.05617	0.00605
1680	0.18446	0.00834	-0.19953	0.05525			1680	0.18995	0.00513	0.13556	0.00959
1685	0.29599	0.00855	-0.0233	0.04309			1685	0.14279	0.0039	0.05582	0.00722
1690	0.31353	0.00948	0.12312	0.03119			1690	0.21405	0.00625	0.17271	0.01198
1695	0.2137	0.00806	-0.07575	0.02378			1695	0.01839	0.00564	-0.11555	0.01043
1700	0.26572	0.00884	-0.06833	0.0291			1700	0.13582	0.00428	0.05405	0.00503
1705	0.25163	0.00842	-0.06432	0.03472			1705	0.06428	0.00431	-0.04737	0.00748
1710	0.26923	0.0082	-0.01984	0.03677			1710	0.17919	0.00485	0.12312	0.00914
1715	0.28247	0.00956	0.10872	0.02731			1715	0.15673	0.00401	0.09688	0.00731
1720	0.2523	0.00902	-0.00498	0.01266			1720	0.14469	0.00423	0.05864	0.00654
1725	0.23402	0.00817	-0.03254	0.02775			1725	0.14621	0.00355	0.08851	0.00618
1730	0.19006	0.009	-0.11313	0.03632			1730	0.11084	0.00343	0.03566	0.00689
1735	0.23683	0.00854	0.02311	0.0226			1735	0.08837	0.00377	-0.00437	0.00747
1740	0.21362	0.00859	0.06078	0.02371			1740	0.04877	0.00441	-0.05033	0.008
1745	0.20841	0.00916	-0.01395	0.02108			1745	0.10955	0.00384	0.02651	0.00498
1750	0.11991	0.00868	-0.16349	0.05016			1750	0.15061	0.00456	0.07879	0.00735
1755	0.21212	0.00865	0.02286	0.01605			1755	0.1106	0.00407	0.02862	0.00645
1760	0.27258	0.00898	0.12584	0.03776			1760	0.08623	0.00366	0.01246	0.00528
1765	0.14218	0.00826	-0.0529	0.02042			1765	0.09151	0.00374	0.00633	0.00555
1770	0.13389	0.0077	-0.06592	0.02664			1770	0.10827	0.00346	0.04414	0.00573
1775	0.2973	0.00921	0.28879	0.06943			1775	0.11681	0.0034	0.05257	0.00553
1780	0.30859	0.01029	0.23183	0.03391			1780	0.08001	0.00398	-0.00352	0.0067
1785	0.16205	0.00863	-0.0586	0.02541			1785	0.10072	0.00385	0.01973	0.00593
1790	0.24412	0.00926	0.11223	0.02257			1790	0.10463	0.00352	0.03374	0.00534
1795	0.14754	0.008	0.02686	0.02322			1795	0.1042	0.00327	0.0434	0.00518
1800	0.13768	0.00785	-0.06458	0.04293			1800	0.15671	0.00465	0.11429	0.00754
1805	0.15425	0.00798	0.048	0.01321			1805	0.11894	0.0036	0.06215	0.00671
1810	0.18791	0.00902	0.03252	0.04028			1810	0.054	0.00422	-0.02362	0.00582
1815	0.26546	0.00889	0.23915	0.05543			1815	0.0125	0.00491	-0.08678	0.00931
1820	0.20719	0.00834	0.15684	0.03327			1820	0.12903	0.00371	0.07475	0.0058
1825	0.13437	0.00788	-0.00979	0.02802			1825	0.05872	0.00359	-0.01457	0.00578
1830	0.04042	0.00771	-0.11348	0.02421			1830	0.04232	0.00384	-0.03183	0.00663
1835	0.14843	0.00806	0.08088	0.01908			1835	0.06829	0.00352	0.01	0.00511
1840	0.20324	0.00875	0.19482	0.04111			1840	0.09635	0.00344	0.0507	0.00603
1845	0.11357	0.00731	0.00556	0.02003			1845	0.07548	0.00383	0.0077	0.0056
1850	0.11984	0.00753	0.06715	0.01372			1850	0.08661	0.00288	0.04025	0.00575
1855	0.10031	0.00801	-0.01464	0.03426			1855	0.11172	0.00388	0.0682	0.00638
1860	0.07872	0.00737	-0.03861	0.02039			1860	0.01481	0.00487	-0.08299	0.01156
1865	0.14896	0.00792	0.1442	0.02997			1865	0.14579	0.00441	0.13897	0.01019
1870	0.08959	0.0081	-0.05678	0.04002			1870	-0.00935	0.00505	-0.10111	0.00986
1875	0.08146	0.00743	0.0093	0.01037			1875	0.10598	0.00322	0.08347	0.00759
1880	0.17198	0.00842	0.18361	0.04576			1880	0.06226	0.00346	0.01243	0.00624
1885	0.09863	0.00784	-0.05139	0.06165			1885	0.09038	0.00359	0.04896	0.00504
1890	0.01094	0.00702	-0.11057	0.03255			1890	0.05441	0.00354	-0.00362	0.00634
1895	-0.03248	0.00704	-0.26891	0.08074			1895	0.07951	0.004	0.03662	0.00515
1900	-0.00258	0.00669	-0.14284	0.04188			1900	0.08138	0.00379	0.02803	0.00687
1905	0.05485	0.00676	-0.04728	0.01916			1905	0.10155	0.0039	0.07576	0.00712
1910	0.16596	0.00834	0.17362	0.02442			1910	0.08841	0.0035	0.04842	0.00496
1915	-0.00847	0.00662	-0.18028	0.06802			1915	0.05827	0.00298	0.0147	0.00498
1920	0.11752	0.00765	0.12192	0.01642			1920	0.07908	0.00333	0.0463	0.0059
1925	0.0876	0.00804	0.0622	0.01359			1925	0.06861	0.00361	0.01977	0.00631
1930	-0.01216	0.00663	-0.14251	0.03956			1930	0.05942	0.00332	0.02479	0.00553
1935	0.09696	0.00703	0.06693	0.01803			1935	0.15567	0.00503	0.17244	0.01279
1940	0.08505	0.00695	0.02763	0.01409			1940	0.07847	0.00337	0.04643	0.00632
1945	0.01602	0.00679	-0.08489	0.02937			1945	0.11114	0.0037	0.11114	0.00892
1950	0.02569	0.00641	-0.04998	0.01589			1950	0.1534	0.00513	0.16955	0.01179
1955	0.06887	0.00674	0.06148	0.02275			1955	0.06505	0.00317	0.03354	0.00574
1960	0.12646	0.0074	0.10499	0.02254			1960	0.00882	0.00385	-0.06418	0.0084
1965	0.03393	0.00673	-0.04123	0.02712			1965	0.03936	0.00336	0.00256	0.0058
1970	0.10807	0.00766	0.12961	0.02504			1970	0.05923	0.00316	0.01709	0.0061
1975	0.06193	0.00698	0.00118	0.01793			1975	0.07311	0.00276	0.05663	0.00667
1980	0.10799	0.00793	0.1074	0.01686			1980	0.01343	0.0039	-0.0398	0.00606
1985	0.053	0.00646	-0.04445	0.02537			1985	0.05413	0.00301	0.02198	0.00548
1990	0.00955	0.0068	-0.10442	0.02765			1990	0.02917	0.00325	-0.01912	0.00665
1995	0.07088	0.00707	0.03133	0.01001			1995	0.04678	0.00339	0.00955	0.00641
2000	0.09046	0.00721	0.08808	0.01214			2000	0.03455	0.00315	-0.0036	0.00669
2005	0.08979	0.00768	0.08164	0.01844			2005	0.03187	0.00347	-0.00895	0.00637
2010	0.0181	0.00617	-0.0467	0.0274			2010	0.05831	0.00292	0.04174	0.00567
2015	-0.05251	0.00647	-0.18665	0.04801			2015	0.11123	0.00463	0.11289	0.0087
2020	0.07725	0.00683	0.07867	0.0212			2020	0.08929	0.00392	0.07519	0.00671
2025	0.08437	0.00812	-0.02258	0.02806			2025	0.06079	0.003	0.0527	0.00605
2030	-0.0293	0.00636	-0.17747	0.05689			2030	0.10665	0.00385	0.11624	0.00911
2035	0.07954	0.00677	0.10785	0.03416			2035	0.01713	0.00358	-0.02813	0.00651
2040	0.03497	0.00687	-0.02493	0.02433			2040	0.01244	0.00454	-0.03458	0.00772
2045	0.06187	0.00716	0.063	0.01628			2045	0.13112	0.00501	0.15685	0.01042
2050	-0.01218	0.0065	-0.13479	0.0439			2050	0.03684	0.00303	0.00682	0.00615
2055	0.11396	0.00773	0.1225	0.02491			2055	0.12494	0.00523	0.15482	0.01355
2060	0.08767	0.00646	0.13453	0.01923			2060	0.03434	0.00345	0.01451	0.0059
2065	0.07843	0.00665	0.08247	0.01638			2065	0.11144	0.00466	0.13903	0.01104
2070	0.12092	0.00762	0.17597	0.03656			2070	-0.00547	0.00408	-0.05603	0.00746	CNP 250 nM
2075	0.03534	0.00646	0.03009	0.01604			2075	0.03327	0.0035	0.01668	0.00532	CNP 250 nM
2080	0.07221	0.007	0.10437	0.02482			2080	0.09127	0.00409	0.10375	0.00797	CNP 250 nM
2085	0.00754	0.00599	-0.04681	0.02783			2085	0.04123	0.00317	0.02805	0.00543	CNP 250 nM
2090	0.02038	0.00578	-0.02585	0.02613			2090	-0.0315	0.00515	-0.09978	0.01138	CNP 250 nM
2095	0.01231	0.00586	-0.05348	0.03523			2095	-0.00193	0.00361	-0.0549	0.00921	CNP 250 nM
2100	-0.00857	0.00528	-0.02349	0.02323			2100	0.06737	0.00331	0.06839	0.00626	CNP 250 nM
2105	0.0186	0.00642	-0.0303	0.03176			2105	0.05936	0.00349	0.05493	0.00571	CNP 250 nM
2110	-0.02877	0.00663	-0.15064	0.04381			2110	0.02289	0.00372	-0.00533	0.00596	CNP 250 nM
2115	-0.000252207	0.00586	-0.03243	0.02904			2115	0.04433	0.00275	0.03484	0.0056	CNP 250 nM
2120	-0.00565	0.00602	-0.0162	0.02498			2120	0.09283	0.00455	0.11461	0.00949	CNP 250 nM
2125	0.0275	0.00588	0.05067	0.01264			2125	0.0928	0.0039	0.10937	0.00879	CNP 250 nM
2130	0.08199	0.00671	0.15335	0.03448			2130	0.05877	0.00335	0.05257	0.00521	CNP 250 nM
2135	-0.02924	0.00611	-0.15529	0.05288			2135	0.02928	0.00331	-0.00462	0.00708	CNP 250 nM
2140	0.05064	0.00615	0.13359	0.03659			2140	0.02807	0.0031	0.00531	0.0063	CNP 250 nM
2145	0.000683433	0.00611	-0.04825	0.03308			2145	0.04201	0.00386	0.01365	0.00617	CNP 250 nM
2150	0.01317	0.0063	-0.0348	0.02523			2150	0.08637	0.00415	0.09248	0.00849	CNP 250 nM
2155	0.01444	0.00678	-0.03355	0.04562			2155	0.03889	0.0038	0.02486	0.00499	CNP 250 nM
2160	0.05832	0.00712	0.07478	0.01573			2160	0.05557	0.00352	0.06675	0.0067	CNP 250 nM
2165	0.03644	0.00644	-0.01755	0.04092			2165	0.04745	0.00311	0.0358	0.00555	CNP 250 nM
2170	-0.03564	0.0068	-0.12349	0.03637			2170	0.14157	0.00594	0.18096	0.01331	CNP 250 nM
2175	0.02032	0.00604	0.02231	0.02317			2175	0.01246	0.00376	-0.01569	0.0071	CNP 250 nM
2180	0.01574	0.00637	0.00645	0.02555			2180	-0.00572	0.00456	-0.06704	0.0094	CNP 250 nM
2185	0.01304	0.00562	0.0285	0.02077			2185	0.03763	0.00354	0.01213	0.00637	CNP 250 nM
2190	0.07253	0.00725	0.12592	0.01964			2190	0.06639	0.00344	0.06485	0.00597	CNP 250 nM
2195	0.03809	0.00666	0.04151	0.02806			2195	0.00133	0.00322	-0.04775	0.0083
2200	0.08823	0.00807	0.15493	0.02933			2200	0.03595	0.003	0.01413	0.00593
2205	0.02058	0.00725	0.0489	0.01409			2205	0.09036	0.00381	0.08776	0.00688
2210	0.02806	0.00551	0.10204	0.02362			2210	0.07651	0.00354	0.07701	0.00557
2215	0.07007	0.0065	0.1839	0.05027			2215	0.10142	0.00381	0.1251	0.01088
2220	0.03721	0.00623	0.10433	0.02088			2220	0.10137	0.00439	0.13065	0.00973
2225	-0.03477	0.00575	-0.05702	0.02949			2225	0.0925	0.00381	0.08927	0.00785
2230	0.02869	0.00616	0.02806	0.01717			2230	0.09433	0.00373	0.10187	0.00907
2235	0.02229	0.00579	0.06283	0.02367			2235	0.04816	0.0036	0.02137	0.00732
2240	0.07893	0.00769	0.17978	0.04623			2240	0.12184	0.00447	0.14483	0.01125
2245	0.05733	0.00595	0.1387	0.03552			2245	0.00296	0.00444	-0.05962	0.00793
2250	-0.02411	0.00542	-0.01899	0.01278			2250	-0.01861	0.00456	-0.08129	0.00861
2255	0.04432	0.00685	0.132	0.03184			2255	0.0887	0.00374	0.10425	0.00857
2260	0.10225	0.00767	0.23461	0.05003			2260	0.02357	0.00341	-0.01577	0.00693
2265	0.0547	0.00699	0.13151	0.01901			2265	0.08423	0.00388	0.08723	0.00831
2270	-0.01565	0.00615	-0.05215	0.0284			2270	0.07921	0.00356	0.0729	0.00728
2275	0.12115	0.00779	0.27644	0.0525			2275	0.04876	0.00362	0.00631	0.00696
2280	0.05567	0.00674	0.17041	0.03854			2280	0.04295	0.00368	0.01018	0.00526
2285	-0.04929	0.00583	-0.04558	0.0178			2285	0.04742	0.00298	0.02314	0.00548
2290	0.06353	0.00757	0.05988	0.03461			2290	0.07869	0.00365	0.07416	0.00868
2295	-0.03298	0.00628	-0.08648	0.05165			2295	0.05842	0.00369	0.03613	0.00658
2300	0.00309	0.00605	-0.01845	0.0378			2300	0.06256	0.00381	0.02923	0.00604
2305	0.06793	0.0072	0.15911	0.03406			2305	-0.01991	0.00454	-0.0867	0.00991
2310	-0.06591	0.00559	-0.13892	0.03936			2310	0.01844	0.00345	-0.02844	0.00542
2315	0.0215	0.00605	0.05061	0.01738			2315	0.06296	0.00429	0.0428	0.00641
2320	0.02897	0.00586	0.06995	0.02925			2320	0.04274	0.00379	0.01134	0.00676
2325	-0.01028	0.00616	-0.04934	0.04265			2325	0.03271	0.00347	0.00304	0.00637
2330	-0.1263	0.0065	-0.31302	0.09687			2330	0.0723	0.00389	0.06506	0.0073
2335	-0.02177	0.00528	-0.04572	0.02881			2335	0.08099	0.00418	0.07408	0.00775
2340	0.03318	0.00719	0.07259	0.02425			2340	0.02209	0.00328	-0.0255	0.00815
2345	-0.06265	0.00598	-0.0954	0.02289			2345	0.05246	0.00323	0.0329	0.00548
2350	-0.08127	0.00473	-0.12698	0.02631			2350	0.09017	0.00365	0.10012	0.00881
2355	0.00351	0.00644	-0.03582	0.03268			2355	0.02312	0.00383	-0.0137	0.00683
2360	0.03165	0.00643	0.09187	0.01932			2360	0.05738	0.00327	0.03903	0.00608
2365	-0.00958	0.00569	0.01124	0.02271			2365	0.0389	0.00331	0.01717	0.00708
2370	-0.00793	0.00698	-0.03332	0.02068			2370	0.05544	0.00367	0.03983	0.00548
2375	-0.01977	0.00572	-0.02384	0.02764			2375	-0.00579	0.00382	-0.04224	0.00693
2380	0.03824	0.0066	0.09627	0.02202			2380	0.05762	0.00348	0.05073	0.00612
2385	-0.04152	0.00606	-0.10504	0.04914			2385	0.08404	0.00364	0.09465	0.00845
2390	0.000786995	0.00717	-0.06636	0.04059			2390	0.01895	0.00389	-0.01987	0.00642
2395	0.00391	0.00655	-0.00274	0.02652			2395	0.01214	0.00366	-0.01978	0.00686
2400	0.000753891	0.00617	0.02578	0.01803			2400	-0.00794	0.00373	-0.04875	0.00708
2405	-0.01417	0.00578	-0.02493	0.02092			2405	0.10399	0.00443	0.13059	0.00937
2410	-0.00584	0.00632	0.00735	0.01626			2410	0.0668	0.00326	0.07031	0.00788
2415	-0.01881	0.00547	0.01945	0.01905			2415	0.07863	0.00332	0.0854	0.00807
2420	0.02588	0.00618	0.1203	0.03217			2420	0.01831	0.0032	-0.00678	0.00624
2425	0.000665977	0.00668	-0.02881	0.03229			2425	0.0127	0.0032	-0.00971	0.00649
2430	0.00215	0.00602	0.03427	0.02347			2430	0.00662	0.00385	-0.02232	0.00618
2435	-0.05491	0.0051	-0.01683	0.01535			2435	0.00516	0.00424	-0.04366	0.00837
2440	0.05061	0.00719	0.10337	0.02178			2440	0.02084	0.00349	-0.00427	0.00676
2445	-0.000519038	0.00591	0.00115	0.01674			2445	0.08717	0.00436	0.09856	0.00819
2450	0.03316	0.0068	0.08825	0.01943			2450	0.09059	0.00456	0.104	0.00801
2455	0.02078	0.00654	0.09972	0.03914			2455	0.06558	0.00358	0.07128	0.00718
2460	0.00252	0.00689	0.01056	0.01768			2460	0.05384	0.00401	0.0536	0.00715
2465	-0.0765	0.0064	-0.15713	0.06134			2465	0.03396	0.00357	0.01086	0.00669
2470	-0.01036	0.0055	0.01947	0.01416			2470	0.05713	0.00353	0.06752	0.00836
2475	0.0061	0.00682	0.04766	0.0212			2475	0.04383	0.00307	0.04504	0.00754
2480	-0.08354	0.00706	-0.21428	0.04974			2480	0.01785	0.0032	0.011	0.00618
2485	-0.07556	0.00646	-0.13732	0.06543			2485	0.0517	0.00321	0.05689	0.00687
2490	0.06413	0.00663	0.23141	0.05369			2490	0.04836	0.00411	0.03934	0.00654
2495	-0.04012	0.00572	-0.00157	0.01774			2495	0.09237	0.0043	0.12941	0.01026
2500	0.02303	0.00622	0.06522	0.01972			2500	-0.01197	0.00384	-0.04269	0.00844
2505	-0.0526	0.00557	-0.05718	0.01304			2505	0.00133	0.00439	-0.03598	0.00864
2510	-0.0281	0.00739	-0.03835	0.02172			2510	0.03124	0.00322	0.02723	0.00626
2515	0.01006	0.00655	0.06816	0.01574			2515	0.02261	0.00342	0.02092	0.00583
2520	-0.04739	0.00527	-0.0682	0.01709			2520	0.01458	0.00335	0.00177	0.00598
2525	-0.00557	0.00642	-0.00527	0.02345			2525	-0.00396	0.00379	-0.02684	0.00747
2530	0.01515	0.00593	0.11729	0.03473	CNP 250 nM		2530	0.07214	0.00417	0.09283	0.00866
2535	-0.08676	0.00568	-0.09284	0.02702	CNP 250 nM		2535	0.03169	0.00376	0.02746	0.00561
2540	-0.11749	0.00555	-0.21451	0.05522	CNP 250 nM		2540	0.07612	0.0042	0.10653	0.00801
2545	-0.02067	0.00522	0.02511	0.01599	CNP 250 nM		2545	0.08	0.00416	0.1155	0.00913
2550	-0.01646	0.00611	0.02973	0.00986	CNP 250 nM		2550	0.05654	0.00333	0.07714	0.00862
2555	-0.0251	0.00556	0.04102	0.03033	CNP 250 nM		2555	0.06042	0.00368	0.06903	0.00717
2560	0.02389	0.00606	0.1455	0.04003	CNP 250 nM		2560	0.01118	0.00341	-0.00815	0.00722
2565	0.00331	0.00629	0.11201	0.04527	CNP 250 nM		2565	0.02713	0.00408	0.02164	0.00702
2570	0.00325	0.00638	0.10904	0.03013	CNP 250 nM		2570	0.06236	0.00364	0.09121	0.00772
2575	0.03762	0.00786	0.15746	0.02406	CNP 250 nM		2575	0.0664	0.00365	0.10477	0.01052
2580	0.09439	0.00837	0.40226	0.07434	CNP 250 nM		2580	0.04816	0.00373	0.07348	0.00705
2585	0.00124	0.00621	0.23011	0.04374	CNP 250 nM		2585	0.04949	0.0039	0.05943	0.00599
2590	0.02811	0.00718	0.30354	0.04829	CNP 250 nM		2590	0.04954	0.0032	0.06521	0.00849
2595	0.01222	0.0073	0.30949	0.05677	CNP 250 nM		2595	0.03415	0.00299	0.05002	0.00841
2600	0.05881	0.00673	0.41156	0.08634	CNP 250 nM		2600	0.09114	0.00434	0.1197	0.01068
2605	0.04316	0.00751	0.34833	0.06827	CNP 250 nM		2605	0.0927	0.00477	0.13959	0.01213
2610	0.10128	0.00867	0.52212	0.11102	CNP 250 nM		2610	0.04266	0.00321	0.06298	0.00793
2615	0.086	0.00664	0.5263	0.10739	CNP 250 nM		2615	0.03024	0.00333	0.0302	0.00595	DEA/NO 500 nM
2620	0.10721	0.00792	0.45681	0.08135	CNP 250 nM		2620	0.02909	0.00382	0.02075	0.0068	DEA/NO 500 nM
2625	0.07784	0.00804	0.36284	0.06396	CNP 250 nM		2625	0.0523	0.00355	0.03024	0.00671	DEA/NO 500 nM
2630	0.1314	0.00843	0.47533	0.07521	CNP 250 nM		2630	0.17704	0.00747	0.12402	0.01241	DEA/NO 500 nM
2635	-0.00459	0.00662	0.1951	0.03949	CNP 250 nM		2635	0.22928	0.00734	0.1016	0.01897	DEA/NO 500 nM
2640	0.06158	0.00784	0.29523	0.03053	CNP 250 nM		2640	0.26687	0.00674	0.14991	0.02515	DEA/NO 500 nM
2645	0.09871	0.00757	0.42722	0.08842	CNP 250 nM		2645	0.33183	0.00649	0.26512	0.02752	DEA/NO 500 nM
2650	0.09006	0.00693	0.39739	0.07433	CNP 250 nM		2650	0.42277	0.0077	0.42484	0.03257	DEA/NO 500 nM
2655	0.17361	0.00898	0.6426	0.14453			2655	0.33418	0.0065	0.30738	0.02461	DEA/NO 500 nM
2660	0.1279	0.00844	0.47974	0.07029			2660	0.47414	0.00901	0.52235	0.03219	DEA/NO 500 nM
2665	-0.01442	0.00719	0.1366	0.06233			2665	0.41224	0.00699	0.43516	0.02261	DEA/NO 500 nM
2670	0.00685	0.00639	0.23254	0.05497			2670	0.39475	0.00659	0.41637	0.02156	DEA/NO 500 nM
2675	0.1329	0.00876	0.50717	0.10117			2675	0.33977	0.00612	0.31538	0.01898	DEA/NO 500 nM
2680	0.05328	0.00628	0.34258	0.0615			2680	0.36972	0.00575	0.36693	0.01931	DEA/NO 500 nM
2685	0.04839	0.00726	0.24023	0.04877			2685	0.32245	0.00675	0.32587	0.01903	DEA/NO 500 nM
2690	0.18108	0.00912	0.58541	0.1062			2690	0.33896	0.00538	0.30917	0.0186	DEA/NO 500 nM
2695	0.07923	0.00633	0.37953	0.06912			2695	0.32117	0.00606	0.31461	0.01831	DEA/NO 500 nM
2700	0.16237	0.00722	0.6035	0.1073			2700	0.38239	0.00649	0.39243	0.01775	DEA/NO 500 nM
2705	0.03677	0.00672	0.24281	0.07134			2705	0.41748	0.0078	0.46165	0.01917	DEA/NO 500 nM
2710	0.05141	0.00556	0.27974	0.06425			2710	0.3478	0.00657	0.35156	0.01842	DEA/NO 500 nM
2715	0.0417	0.00621	0.25098	0.06829			2715	0.4343	0.00967	0.5072	0.02289	DEA/NO 500 nM
2720	0.08995	0.00739	0.33341	0.06283			2720	0.31878	0.00903	0.33196	0.0175	DEA/NO 500 nM
2725	0.07982	0.00664	0.3459	0.07456			2725	0.31779	0.01081	0.36038	0.01967	DEA/NO 500 nM
2730	0.01552	0.00694	0.19206	0.05888			2730	0.21341	0.01153	0.20138	0.01918	DEA/NO 500 nM
2735	0.07834	0.00634	0.30304	0.06896			2735	0.28526	0.01193	0.33708	0.01848	DEA/NO 500 nM
2740	0.09668	0.00659	0.39058	0.07382			2740	0.27715	0.01168	0.32029	0.01726
2745	0.04263	0.00618	0.22226	0.0623			2745	0.24222	0.01171	0.26944	0.01804
2750	0.05249	0.00551	0.30573	0.06129			2750	0.25498	0.01196	0.29494	0.01917
2755	0.03755	0.00693	0.16692	0.06337			2755	0.25482	0.01141	0.30501	0.01744
2760	0.05318	0.00655	0.24184	0.05689			2760	0.2986	0.01158	0.38235	0.02275
2765	0.04264	0.00561	0.20383	0.04418			2765	0.26144	0.01043	0.3207	0.0192
2770	0.01581	0.00614	0.1225	0.0573			2770	0.25089	0.01061	0.32023	0.01868
2775	0.05265	0.00596	0.18609	0.04018			2775	0.12394	0.0112	0.08608	0.01912
2780	0.04913	0.00599	0.25714	0.04162			2780	0.25062	0.01009	0.30428	0.01908
2785	0.02218	0.00622	0.14587	0.04331			2785	0.2002	0.00993	0.21457	0.01705
2790	0.06394	0.00642	0.21601	0.03692			2790	0.23508	0.00993	0.2719	0.01797
2795	0.02549	0.00592	0.15581	0.02995			2795	0.26333	0.00925	0.32005	0.0202
2800	0.00248	0.006	0.07254	0.02981			2800	0.2381	0.00913	0.26649	0.01914
2805	0.07562	0.00755	0.27002	0.05063			2805	0.2929	0.00932	0.37417	0.02243
2810	0.06328	0.00678	0.19858	0.03957			2810	0.2987	0.00905	0.37716	0.02223
2815	0.02718	0.00662	0.10809	0.05056			2815	0.25611	0.00865	0.30978	0.01942
2820	0.04706	0.00599	0.21488	0.0405			2820	0.24694	0.00884	0.28881	0.01907
2825	0.01791	0.00637	0.08939	0.02753			2825	0.22179	0.00896	0.25457	0.01764
2830	-0.0374	0.00555	-0.01807	0.04703			2830	0.2183	0.00857	0.2594	0.01846
2835	-0.04784	0.00572	0.01185	0.03357			2835	0.25406	0.00859	0.30527	0.01914
2840	0.08279	0.00737	0.24909	0.0473			2840	0.19975	0.00894	0.227	0.01737
2845	0.00412	0.00657	0.08868	0.04242			2845	0.1823	0.00897	0.2184	0.01748
2850	-0.00935	0.00596	0.01679	0.03894			2850	0.31833	0.01032	0.43013	0.02498
2855	-0.01135	0.0058	0.06706	0.02874			2855	0.30695	0.01033	0.4166	0.02429
2860	0.0656	0.00683	0.22165	0.04145			2860	0.19265	0.00917	0.2284	0.0164
2865	0.02526	0.00675	0.05869	0.04728			2865	0.2276	0.00937	0.29567	0.01736
2870	-0.0037	0.00617	0.04082	0.02612			2870	0.23555	0.01038	0.3012	0.01913
2875	0.04639	0.00641	0.15182	0.02662			2875	0.25135	0.01014	0.35075	0.0201
2880	0.00804	0.00585	0.09773	0.0235			2880	0.18219	0.00929	0.23458	0.01842
2885	0.02353	0.00632	0.14754	0.02114			2885	0.23924	0.01002	0.33018	0.01824
2890	0.0088	0.00574	0.06973	0.01932			2890	0.23058	0.00997	0.30612	0.01886
2895	0.03715	0.00658	0.15226	0.01899			2895	0.15889	0.00802	0.1896	0.0167
2900	-0.00484	0.00685	0.03584	0.03845			2900	0.1215	0.00836	0.14666	0.01879
2905	0.02042	0.0062	0.13764	0.0407			2905	0.20935	0.00923	0.29017	0.01749
2910	-0.02479	0.00582	0.01629	0.03272			2910	0.16432	0.00811	0.20366	0.01667
2915	-0.01098	0.00651	-0.01695	0.0501			2915	0.24856	0.01018	0.35974	0.0205
2920	-0.00464	0.00601	-0.00877	0.0366			2920	0.12296	0.00698	0.16999	0.01554
2925	-0.04861	0.0054	-0.02263	0.01902			2925	0.07354	0.00651	0.07909	0.015
2930	0.03866	0.00703	0.1519	0.04209			2930	0.14642	0.00715	0.22841	0.01724
2935	-0.00407	0.00596	0.09596	0.02454			2935	0.09392	0.00605	0.1479	0.01592
2940	-0.02405	0.00649	0.00711	0.06089			2940	0.09074	0.00577	0.13721	0.01393
2945	0.04406	0.00766	0.15005	0.01977			2945	0.11149	0.00589	0.18031	0.01452
2950	-0.10256	0.00582	-0.09066	0.02869			2950	0.16076	0.00656	0.27425	0.01711
2955	-0.01711	0.00674	-0.01412	0.04655			2955	0.09866	0.00541	0.17406	0.01388
2960	-0.07134	0.00624	-0.09267	0.05585			2960	0.09854	0.00505	0.178	0.01377
2965	-0.01572	0.00569	0.08406	0.02532			2965	-0.0429	0.0061	-0.04804	0.01639
2970	0.06846	0.00723	0.2333	0.04639			2970	0.06029	0.00445	0.1226	0.01037
2975	-0.03885	0.0061	-0.01747	0.0309			2975	0.00838	0.0047	0.0358	0.01063
2980	0.02743	0.00636	0.11265	0.02496			2980	0.09279	0.00443	0.18692	0.01365
2985	-0.04788	0.00582	-0.04324	0.03291			2985	0.03063	0.00424	0.07221	0.01059
2990	0.03231	0.00607	0.14888	0.02163			2990	0.01391	0.00395	0.06161	0.01031
2995	-0.04208	0.00707	-0.06165	0.03612			2995	0.06669	0.00497	0.12228	0.01099
3000	-0.04083	0.00556	-0.02101	0.01878			3000	0.03245	0.00376	0.0843	0.0093
3005	-0.03634	0.00593	0.02096	0.0173			3005	0.04695	0.00444	0.10101	0.01061
3010	-0.05717	0.00589	-0.08564	0.03927			3010	0.04322	0.00327	0.10498	0.01075
3015	-0.04138	0.00618	-0.03114	0.03193			3015	-0.03135	0.00469	-0.02511	0.0113
3020	-0.02996	0.00564	-0.00844	0.02109			3020	0.01899	0.00335	0.07028	0.01039
3025	-0.03532	0.00563	-0.04362	0.05089			3025	-0.02824	0.00446	-0.01045	0.01083
3030	-0.02124	0.00589	0.04067	0.02407			3030	0.02959	0.0039	0.08304	0.00829
3035	0.12101	0.00906	0.35746	0.07292			3035	-0.03474	0.00447	-0.01941	0.01085
3040	-0.04078	0.00585	0.000474222	0.02524			3040	-0.02371	0.00376	-0.01221	0.01137
3045	0.03362	0.00676	0.10237	0.01282			3045	-0.02607	0.00434	-0.000844496	0.0097
3050	-0.04057	0.00549	0.00467	0.03219			3050	0.06626	0.00423	0.14731	0.01265
3055	0.0256	0.00673	0.13793	0.03724			3055	-0.02203	0.00393	0.000925211	0.00974
3060	-0.000414993	0.00618	0.07933	0.02646			3060	0.01795	0.00332	0.0667	0.00866
3065	0.01224	0.00654	0.09889	0.02833			3065	0.02357	0.00333	0.07642	0.00873
3070	-0.03277	0.00604	0.00142	0.02018			3070	-0.00973	0.00387	0.03972	0.00924
3075	0.02823	0.00685	0.12396	0.01941			3075	0.0148	0.00347	0.07008	0.00904
3080	0.04169	0.00703	0.12941	0.02595			3080	0.02238	0.0033	0.08632	0.00895
3085	0.02845	0.00711	0.12026	0.012			3085	0.02089	0.00309	0.07875	0.00943
3090	-0.0107	0.006	0.00933	0.03388			3090	0.05144	0.00388	0.12852	0.00954
3095	0.05654	0.00702	0.20218	0.03941			3095	0.01326	0.00333	0.06921	0.0098
3100	-0.03204	0.00607	0.000158199	0.02079			3100	-0.00985	0.00364	0.03329	0.00774
3105	-0.04617	0.00545	-0.00912	0.0118			3105	-0.00654	0.00332	0.03227	0.00898
3110	-0.02159	0.0064	-0.02096	0.04351			3110	0.00365	0.0037	0.04666	0.0081
3115	-0.03278	0.00568	0.04898	0.03118			3115	0.02153	0.00355	0.09027	0.00915
3120	0.01832	0.00619	0.14841	0.03381			3120	0.0232	0.00372	0.08736	0.00828
3125	-0.05928	0.00616	-0.04815	0.02513			3125	-0.02428	0.00409	-0.00416	0.01023
3130	0.00714	0.00643	0.04922	0.03321			3130	0.01164	0.00429	0.06102	0.00912
3135	-0.00841	0.00613	0.11246	0.03144			3135	0.00739	0.00346	0.06505	0.0077
3140	0.05146	0.00728	0.19438	0.044			3140	-0.01977	0.0034	0.02946	0.00828
3145	-0.07282	0.00583	-0.06587	0.02784			3145	-0.00384	0.00378	0.04348	0.00829
3150	-0.0245	0.0059	0.02985	0.01349			3150	-0.04935	0.00429	-0.039	0.01024
3155	-0.02556	0.00633	0.04263	0.01282			3155	-0.02775	0.0036	0.01107	0.00821
3160	-0.02043	0.00576	0.02068	0.02031			3160	0.07167	0.00497	0.17486	0.01297
3165	-0.03035	0.0058	-0.01756	0.01979			3165	0.003	0.00414	0.06117	0.00822
3170	-0.03341	0.00574	-0.00662	0.0117			3170	-0.04318	0.00409	-0.00952	0.0079
3175	-0.00691	0.00627	0.03692	0.03262			3175	0.04329	0.00438	0.12069	0.00997
3180	-0.06004	0.00623	-0.04982	0.01723			3180	0.0249	0.0039	0.08572	0.00914
3185	0.00867	0.00591	0.1423	0.03429			3185	-0.02162	0.00371	0.01077	0.0079
3190	-0.01456	0.00642	0.05303	0.0191			3190	-0.00124	0.00346	0.0608	0.00908
3195	0.00657	0.00658	0.11222	0.02638			3195	0.00531	0.00377	0.07039	0.00888
3200	-0.06648	0.00591	-0.08219	0.04213			3200	0.04688	0.00477	0.12761	0.00989
3205	-0.05804	0.00542	-0.02162	0.0193			3205	0.000697577	0.00357	0.06403	0.00852
3210	-0.03549	0.00622	0.01528	0.02564			3210	-0.01766	0.00332	0.03159	0.00815
3215	-0.09202	0.00608	-0.05389	0.02953			3215	-0.03848	0.00405	-0.00824	0.0072
3220	-0.00945	0.00597	0.0831	0.02436			3220	-0.03691	0.00363	-0.01192	0.00697
3225	-0.05882	0.0066	-0.09124	0.02722			3225	-0.02162	0.00305	0.02901	0.00697
3230	-0.06727	0.00667	-0.08628	0.05322			3230	-0.03576	0.00406	-0.0049	0.00731
3235	-0.05273	0.00574	-0.024	0.01911			3235	-0.01961	0.00366	0.0229	0.00724
3240	-0.02225	0.0068	0.07206	0.02643			3240	-0.0396	0.00384	-0.00644	0.00884
3245	-0.02396	0.00631	0.03172	0.02068			3245	0.03532	0.00413	0.12961	0.01094
3250	-0.09467	0.00522	-0.0679	0.03425			3250	0.04193	0.00462	0.13114	0.01023
3255	-0.06534	0.00586	-0.01768	0.01335			3255	0.07072	0.00534	0.18912	0.0147
3260	-0.01852	0.00596	0.03533	0.0107			3260	0.02311	0.00426	0.09693	0.00935
3265	-0.08233	0.00562	-0.06733	0.03859			3265	-0.03164	0.0038	0.00468	0.00746
3270	-0.04898	0.00606	-0.01883	0.0168			3270	-0.03877	0.00409	-0.00183	0.00825
3275	-0.00565	0.00545	0.08427	0.02534			3275	-0.03693	0.00389	-0.00167	0.00739
3280	-0.08943	0.00518	-0.05637	0.01307			3280	-0.04308	0.00373	-0.01004	0.00852
3285	-0.02613	0.00611	0.03608	0.01507			3285	0.02114	0.00378	0.10597	0.00822
3290	-0.0163	0.00648	0.0266	0.02528			3290	-0.0061	0.0038	0.05294	0.00862
3295	-0.03223	0.00597	0.02739	0.01529			3295	0.03233	0.00469	0.11231	0.01035
3300	-0.08255	0.00573	-0.0512	0.02066			3300	0.01468	0.00449	0.07794	0.01033
3305	-0.0343	0.00698	-0.01364	0.02754			3305	-0.02645	0.00358	0.0182	0.00747
3310	0.01443	0.00643	0.16672	0.05277			3310	-0.03104	0.0034	0.0209	0.00701
3315	-0.08992	0.00518	-0.03888	0.01717	DEA/NO 500 nM		3315	-0.00459	0.00372	0.05942	0.00708
3320	-0.09511	0.00641	-0.19618	0.06357	DEA/NO 500 nM		3320	0.014	0.00367	0.09079	0.00847
3325	0.07582	0.00915	-0.07058	0.03986	DEA/NO 500 nM		3325	-0.0109	0.00345	0.05121	0.00811
3330	0.17155	0.01075	-0.08321	0.0343	DEA/NO 500 nM		3330	-0.02777	0.00349	0.0207	0.00832
3335	0.25552	0.00917	0.09183	0.05389	DEA/NO 500 nM		3335	-0.01201	0.0044	0.03157	0.00764
3340	0.20823	0.00898	0.05534	0.05704	DEA/NO 500 nM		3340	-0.01941	0.00341	0.02785	0.00824
3345	0.26375	0.00944	0.30278	0.07458	DEA/NO 500 nM		3345	-0.01218	0.00374	0.04694	0.00652
3350	0.32735	0.00923	0.42638	0.07958	DEA/NO 500 nM		3350	-0.01097	0.00364	0.05522	0.00756
3355	0.32112	0.01116	0.32939	0.07204	DEA/NO 500 nM		3355	-0.02597	0.00363	0.03041	0.00827
3360	0.461	0.01233	0.63013	0.10917	DEA/NO 500 nM		3360	-0.00762	0.00355	0.06462	0.009
3365	0.27492	0.00874	0.31132	0.06951	DEA/NO 500 nM		3365	0.06662	0.00531	0.1862	0.01525
3370	0.29871	0.00938	0.37587	0.07232	DEA/NO 500 nM		3370	-0.04063	0.00382	-0.00639	0.0074
3375	0.43372	0.01452	0.52132	0.08435	DEA/NO 500 nM		3375	0.0154	0.00432	0.10224	0.01032
3380	0.30887	0.00998	0.3496	0.07881	DEA/NO 500 nM		3380	-0.01864	0.00403	0.03603	0.00934
3385	0.36522	0.0096	0.4748	0.10083	DEA/NO 500 nM		3385	-0.01739	0.00381	0.04197	0.0072
3390	0.31106	0.0102	0.34631	0.07631	DEA/NO 500 nM		3390	0.00998	0.00449	0.07774	0.00989
3395	0.23183	0.00881	0.19383	0.05924	DEA/NO 500 nM		3395	0.01	0.00411	0.08591	0.00883
3400	0.32154	0.00902	0.34231	0.08144	DEA/NO 500 nM
3405	0.2833	0.00928	0.24254	0.07111	DEA/NO 500 nM
3410	0.24991	0.00983	0.17815	0.06652	DEA/NO 500 nM
3415	0.30171	0.01117	0.24689	0.08713	DEA/NO 500 nM
3420	0.32674	0.01293	0.27457	0.07226	DEA/NO 500 nM
3425	0.34817	0.012	0.37804	0.06873	DEA/NO 500 nM
3430	0.27755	0.01181	0.2128	0.07184	DEA/NO 500 nM
3435	0.28629	0.01196	0.20454	0.07367	DEA/NO 500 nM
3440	0.38707	0.01293	0.41371	0.07304
3445	0.33995	0.01146	0.29038	0.08122
3450	0.33783	0.01212	0.26314	0.0799
3455	0.28166	0.01086	0.20463	0.06509
3460	0.27946	0.01122	0.20249	0.07058
3465	0.32185	0.01136	0.27766	0.0637
3470	0.31268	0.01213	0.31775	0.06554
3475	0.3867	0.01256	0.36335	0.06421
3480	0.25796	0.01128	0.18933	0.04977
3485	0.28191	0.01174	0.22516	0.05807
3490	0.28513	0.01179	0.21822	0.04756
3495	0.29674	0.01118	0.25116	0.04706
3500	0.30854	0.01126	0.19862	0.05385
3505	0.33466	0.01177	0.30583	0.05331
3510	0.27409	0.01122	0.22462	0.05482
3515	0.30282	0.01142	0.25446	0.05793
3520	0.28474	0.01094	0.16479	0.06502
3525	0.33853	0.01122	0.28989	0.06404
3530	0.21886	0.01023	0.12462	0.06043
3535	0.34652	0.01068	0.36032	0.07092
3540	0.35434	0.01129	0.35599	0.06311
3545	0.4157	0.01186	0.46618	0.07452
3550	0.40446	0.01224	0.44238	0.08074
3555	0.26851	0.01132	0.25635	0.06582
3560	0.26217	0.01104	0.12823	0.05305
3565	0.26239	0.01067	0.24054	0.05716
3570	0.26522	0.01113	0.18727	0.05405
3575	0.3635	0.01251	0.36118	0.05476
3580	0.34775	0.01179	0.38494	0.0708
3585	0.32919	0.0112	0.28915	0.05349
3590	0.34118	0.01183	0.34758	0.0586
3595	0.25249	0.01158	0.08396	0.06686
3600	0.27759	0.01155	0.19391	0.04205
3605	0.19433	0.01187	0.03992	0.0509
3610	0.21828	0.01123	0.05433	0.05842
3615	0.33892	0.01276	0.31339	0.05196
3620	0.18642	0.01224	0.0844	0.05468
3625	0.23931	0.01281	0.15635	0.04023
3630	0.26503	0.01227	0.10111	0.05104
3635	0.25352	0.01367	0.16975	0.03845
3640	0.17644	0.01215	-0.05619	0.09714
3645	0.22147	0.01229	0.07137	0.05851
3650	0.13446	0.01295	-0.09212	0.08525
3655	0.1538	0.01242	0.03548	0.03476
3660	0.18767	0.0121	0.05554	0.03253
3665	0.189	0.01236	0.11401	0.03168
3670	0.13529	0.01229	-0.03784	0.07198
3675	0.18494	0.01257	0.1144	0.03793
3680	0.17591	0.01167	0.06231	0.04332
3685	0.11132	0.01161	-0.03725	0.04236
3690	0.21555	0.01163	0.20142	0.03887
3695	0.12135	0.01144	0.0643	0.04095
3700	0.14961	0.01339	-0.00927	0.0526
3705	0.0863	0.01224	-0.00896	0.04122
3710	0.1301	0.01207	0.08823	0.02417
3715	0.1562	0.01195	0.16365	0.02437
3720	0.05598	0.01168	0.00902	0.02166
3725	0.01275	0.00991	-0.03667	0.03471
3730	0.12689	0.01025	0.15605	0.02272
3735	-0.01054	0.00772	-0.02404	0.02062
3740	0.04798	0.00804	0.09139	0.01972
3745	0.06304	0.00897	0.0519	0.03278
3750	-0.03075	0.00706	-0.02886	0.02113
3755	-0.00623	0.0079	0.01919	0.01825
3760	-0.0214	0.00739	-0.02782	0.0277
3765	0.06979	0.00857	0.16466	0.04798
3770	0.03487	0.00773	0.04311	0.01817
3775	-0.01156	0.0076	0.00931	0.0106
3780	-0.00157	0.00702	0.02799	0.02487
3785	-0.04427	0.00662	-0.03529	0.03279
3790	-0.05687	0.00722	-0.08522	0.03585
3795	-0.01464	0.00801	0.0059	0.0247
3800	-0.05454	0.00703	-0.10121	0.04975
3805	-0.02065	0.00665	0.00285	0.01776
3810	-0.02355	0.00672	0.02193	0.02109
3815	-0.00323	0.00596	0.03376	0.02381
3820	-0.0169	0.00714	-0.01335	0.03912
3825	-0.055	0.00575	-0.05121	0.01517
3830	0.03492	0.00775	0.07196	0.02558
3835	0.05697	0.0066	0.20068	0.03927
3840	-0.05607	0.00682	-0.04569	0.02981
3845	-0.04292	0.00637	0.03932	0.03454
3850	-0.03454	0.00632	0.05396	0.02916
3855	-0.03174	0.00706	-0.01049	0.02229
3860	-0.05317	0.00561	-0.00794	0.03023
3865	0.01907	0.00659	0.13474	0.02999
3870	-0.04297	0.00839	-0.08356	0.06165
3875	0.00164	0.00681	0.09414	0.0296
3880	-0.06545	0.00706	-0.12892	0.06175
3885	-0.12319	0.00672	-0.20617	0.06194
3890	-0.01565	0.00653	0.06922	0.01827
3895	-0.05492	0.00709	-0.03268	0.01196
3900	-0.06588	0.00592	-0.06739	0.03805
3905	-0.02273	0.00615	0.10944	0.02714
3910	-0.01559	0.0062	0.09659	0.0276
3915	-0.08477	0.00588	-0.09599	0.03744
3920	-0.02693	0.00717	0.01816	0.0067
3925	-0.07106	0.00623	-0.05187	0.02903
3930	-0.03599	0.00612	0.03654	0.02546
3935	-0.07067	0.00593	-0.0553	0.02657
3940	-0.15014	0.00582	-0.25738	0.06443
3945	-0.04891	0.00628	0.01181	0.01735
3950	-0.06802	0.00563	4.45392e-05	0.01959
3955	-0.05547	0.00603	-0.04336	0.01759
3960	-0.039	0.00613	0.00845	0.02357
3965	-0.06342	0.00761	-0.07634	0.04528
3970	0.01889	0.00731	0.16928	0.04588
3975	-0.05293	0.00603	0.01293	0.02405
3980	-0.06642	0.00657	-0.0391	0.02538
3985	-0.05449	0.00599	0.06301	0.04036
3990	-0.07219	0.00582	-0.05983	0.02105
3995	-0.01849	0.00645	0.12705	0.04241
4000	-0.05089	0.00646	0.00538	0.02849
4005	-0.01715	0.00689	0.08718	0.02658
4010	-0.1027	0.00522	-0.07837	0.02137
4015	-0.06568	0.00549	0.011	0.03034
4020	-0.07915	0.00569	-0.01574	0.01168
4025	0.0101	0.00762	0.15435	0.04018
4030	-0.12087	0.00524	-0.08952	0.01397
4035	-0.09509	0.00632	-0.06006	0.02266
4040	-0.05247	0.00565	0.00451	0.01482
4045	-0.03979	0.00605	0.05	0.01516
4050	-0.07771	0.00631	0.00829	0.02703
4055	-0.02135	0.00605	0.09871	0.03018
4060	-0.13349	0.00572	-0.13825	0.0302
4065	-0.07536	0.0067	-0.04181	0.00991
4070	-0.05639	0.0062	0.01833	0.01314
4075	-0.04092	0.00695	0.04845	0.02401
4080	-0.08486	0.00669	-0.08765	0.04127
4085	-0.06062	0.00654	0.02654	0.01544
4090	-0.05251	0.00581	0.06672	0.02834
4095	-0.12282	0.00604	-0.15996	0.04795
4100	-0.01186	0.00739	0.11648	0.02806
4105	-0.04117	0.00681	0.00327	0.01756
4110	-0.10636	0.00571	-0.08144	0.03063
4115	-0.04802	0.00633	0.04211	0.00982
4120	-0.04014	0.00603	0.11509	0.03711
4125	-0.07958	0.00598	-0.04083	0.01215
4130	-0.09366	0.00548	-0.03575	0.01645
4135	-0.07577	0.0074	-0.09268	0.03121
4140	-0.11051	0.00535	-0.0671	0.02229
4145	-0.0602	0.00627	0.01406	0.01743
4150	-0.04332	0.00528	0.05186	0.01907
4155	0.000907519	0.00721	0.18015	0.04563
4160	-0.0542	0.00644	0.05018	0.02232
4165	-0.04437	0.00596	0.08139	0.04121
4170	-0.14448	0.00663	-0.24271	0.06769
4175	-0.07425	0.00636	-0.03987	0.029
4180	-0.11316	0.00623	-0.11566	0.0256
4185	-0.126	0.00645	-0.15485	0.03478
4190	-0.0817	0.00624	-0.00584	0.01583
4195	-0.03922	0.00605	0.11467	0.05421
4200	-0.03061	0.00702	0.06	0.02015
4205	-0.08634	0.00542	0.01027	0.02732
4210	-0.09735	0.00643	-0.08358	0.02114
4215	-0.00902	0.00711	0.10153	0.0191
4220	-0.12363	0.00641	-0.19377	0.06052
4225	-0.06608	0.00617	0.01037	0.02573
4230	-0.1017	0.00624	-0.09719	0.03149
4235	-0.0373	0.00645	0.01363	0.01117
4240	-0.06522	0.00587	-0.00031321	0.02368
4245	-0.0719	0.00563	-0.0301	0.02331
4250	-0.14434	0.00653	-0.1969	0.05075
4255	0.00353	0.00832	0.13095	0.02822
4260	0.0187	0.00781	0.18821	0.05246
4265	-0.05423	0.00637	-0.01642	0.02927
4270	-0.11007	0.0059	-0.0931	0.02581
4275	-0.03302	0.0059	0.04256	0.01615
4280	-0.0583	0.00591	0.02622	0.0322
4285	-0.0419	0.00615	0.06647	0.01794
4290	-0.01312	0.00616	0.11696	0.0447
4295	-0.08219	0.00614	-0.07792	0.02104

## Sheet: Figure 2b
Figure 2b
Statistics - Summary											Data
	aSMA ANP (norm.)	aSMA CNP (norm.)	SM22a ANP (norm.)	SM22a CNP (norm.)	p-value						aSMA expression (Mean gray values)		aSMA expression (normalised to mean of ANP)			SM22 expression (Mean gray values)		SM22 expression (normalised to mean of ANP)
n (cells)	81	31	81	31							ANP	CNP	ANP	CNP		ANP	CNP	ANP	CNP
Shapiro wilk test for normality	2.56993e-06	4.13672e-06	0.77149	0.000145529							158.513	57.001	0.94998	0.34161		254.307	60.466	1.09098	0.2594
Mann-Whiteny-U test (two-tailed)	x	x			2.60542e-23						137.656	83.432	0.82498	0.50001		174.681	62.673	0.74938	0.26887
Mann-Whiteny-U test (two-tailed)			x	x	3.23902e-18						225.442	83.806	1.35108	0.50225		328.518	70.78	1.40934	0.30365
											143.546	45.35	0.86028	0.27178		198.574	40.338	0.85188	0.17305
Statistics - Details											126.795	43.02	0.75989	0.25782		171.787	39.934	0.73697	0.17132
Descriptive Statistics											159.67	54.297	0.95691	0.3254		277.677	22.544	1.19124	0.09671
	N Analysis	Mean	Standard Deviation	SE of Mean	Min	Q1	Median	Q3	Max		169.057	45.251	1.01317	0.27119		298.803	19.085	1.28187	0.08187
aSMA ANP (norm.)	81	1	0.26351	0.02928	0.51312	0.81414	0.95672	1.13707	2.18765		132.039	46.345	0.79132	0.27775		298.491	35.597	1.28053	0.15271
aSMA CNP (norm.)	31	0.32645	0.13608	0.02444	0.14691	0.26386	0.28867	0.35673	0.91211		171.224	52.677	1.02615	0.3157		280.588	18.489	1.20372	0.07932
SM22a ANP (norm.)	81	0.99999	0.24739	0.02749	0.30787	0.79252	1.03152	1.18212	1.56848		194.421	48.167	1.16517	0.28867		301.865	40.227	1.295	0.17257
SM22a CNP (norm.)	31	0.32971	0.24028	0.04316	0.07932	0.15955	0.27715	0.39719	1.13027		113.503	40.599	0.68023	0.24331		260.71	32.23	1.11845	0.13827
											85.619	34.707	0.51312	0.208		230.482	29.72	0.98877	0.1275
Shapiro-Wilk											116.804	63.607	0.70001	0.3812		93.772	263.465	0.40228	1.13027
	DF	Statistic	p-value	Decision at level(5%)							365.031	59.524	2.18765	0.35673		300.537	194.742	1.28931	0.83544
aSMA ANP (norm.)	81	0.88466	2.56993e-06	Reject normality							194.382	52.81	1.16494	0.31649		321.464	73.131	1.37908	0.31373
aSMA CNP (norm.)	31	0.73601	4.13672e-06	Reject normality							201.999	76.826	1.21059	0.46042		365.613	163.045	1.56848	0.69946
SM22a ANP (norm.)	81	0.98973	0.77149	Can't reject normality							174.03	57.547	1.04297	0.34488		263.263	92.584	1.1294	0.39719
SM22a CNP (norm.)	31	0.82356	0.000145529	Reject normality							206.339	44.715	1.2366	0.26798		291.325	82.543	1.24979	0.35411
											205.855	60.871	1.2337	0.3648		162.362	119.093	0.69653	0.51091
Mann-Whiteny-U test											173.093	47.442	1.03735	0.28432		303.579	72.748	1.30236	0.31209
	U	Z	Exact Prob>|U|	Asymp. Prob>|U|							128.482	36.153	0.77	0.21667		248.852	102.091	1.06758	0.43797
aSMA ANP (norm.) vs. aSMA CNP (norm.)	2478	7.94693	2.60542e-23	1.9984e-15							134.303	52.057	0.80488	0.31198		172.371	89.285	0.73947	0.38303
SM22a ANP (norm.) vs. SM22a CNP (norm.)	2398	7.42667	3.23902e-18	1.11466e-13							195.871	42.377	1.17386	0.25397		260.296	64.603	1.11667	0.27715
											235.533	24.513	1.41156	0.14691		259.259	61.706	1.11222	0.26472
											159.639	45.294	0.95672	0.27145		204.598	96.033	0.87773	0.41198
											240.492	44.83	1.44128	0.26867		273.428	37.192	1.17301	0.15955
											117.154	67.509	0.70211	0.40458		226.329	50.237	0.97095	0.21552
											134.727	30.804	0.80743	0.18461		208.626	29.934	0.89501	0.12842
											177.361	152.195	1.06293	0.91211		239.715	174.903	1.02838	0.75033
											147.923	44.027	0.88651	0.26386		317.793	74.763	1.36333	0.32073
											169.275	50.865	1.01447	0.30484		285.386	68.309	1.22431	0.29305
											205.466		1.23137			250.201		1.07336
											185.81		1.11357			284.934		1.22237
											122.885		0.73646			218.529		0.93749
											133.689		0.8012			177.927		0.76331
											241.665		1.44831			317.128		1.36048
											143.668		0.86101			201.234		0.86329
											191.508		1.14772			244.017		1.04683
											182.424		1.09328			135.335		0.58059
											167.893		1.00619			227.072		0.97414
											169.451		1.01553			255.724		1.09706
											159.477		0.95575			225.005		0.96527
											202.429		1.21317			223.41		0.95843
											205.261		1.23014			221.069		0.94839
											146.218		0.87629			240.447		1.03152
											153.17		0.91796			238.148		1.02166
											154.647		0.92681			188.261		0.80764
											175.72		1.0531			310.109		1.33037
											135.011		0.80913			179.453		0.76985
											179.411		1.07522			180.101		0.77263
											192.644		1.15452			180.185		0.77299
											171.343		1.02687			215.828		0.9259
											155.329		0.93089			265.38		1.13848
											112.156		0.67216			199.528		0.85598
											90.665		0.54336			184.163		0.79006
											186.195		1.11588			334.338		1.43431
											153.61		0.92059			242.357		1.03971
											149.059		0.89332			180.868		0.77592
											161.932		0.97047			163.704		0.70229
											136.685		0.81916			132.349		0.56778
											155.933		0.93451			248.873		1.06767
											147.975		0.88682			211.225		0.90616
											203.235		1.218			257.564		1.10495
											143.722		0.86133			258.129		1.10737
											151.923		0.91048			278.823		1.19615
											166.664		0.99883			285.594		1.2252
											166.556		0.99818			262.178		1.12474
											122.711		0.73541			242.192		1.039
											116.936		0.7008			71.764		0.30787
											187.955		1.12642			242.59		1.04071
											181.761		1.0893			248.79		1.06731
											121.822		0.73009			147.309		0.63196
											131.421		0.78761			151.72		0.65088
											151.895		0.91031			200.992		0.86226
											215.814		1.29338			265.665		1.1397
											134.342		0.80512			144.995		0.62203
											132.968		0.79688			170.619		0.73196
											325.784		1.95244			314.005		1.34708
											148.406		0.8894			219.63		0.94221
											137.043		0.82131			185.311		0.79498
											209.573		1.25598			181.005		0.77651

## Sheet: Figure 2d
Figure 2d
Statistics - Summary											Data
	aSMA ANP (norm.)	aSMA CNP (norm.)	S100a4 ANP (norm.)	S100a4 CNP (norm.)	p-value						aSMA expression (Mean gray values)		aSMA expression (normalised to mean of ANP)			S100a4 expression (Mean gray values)		S100a4 expression (normalised to mean of ANP)
n (cells)	34	71	34	71							ANP	CNP	ANP	CNP		ANP	CNP	ANP	CNP
Shapiro wilk test for normality	0.000108657	7.06647e-09	0.03726	0.02459							4240.54	295.002	1.69076	0.11762		600.276	1805.04	0.43085	1.29557
Mann-Whiteny-U test (two-tailed)	x	x			7.64868e-21						2704.46	324.628	1.07831	0.12943		3648.41	2148.32	2.61866	1.54196
Mann-Whiteny-U test (two-tailed)			x	x	0.000164421						2381.12	1997.89	0.94939	0.79659		570.835	2335.7	0.40972	1.67645
											5153.78	1259.07	2.05489	0.50201		139.637	2952.76	0.10022	2.11935
Statistics - Details											2068.07	339.847	0.82457	0.1355		757.876	2806.72	0.54397	2.01453
Descriptive Statistics											2988.12	665.923	1.19141	0.26551		715.229	1351.45	0.51336	0.97
	N Analysis	Mean	Standard Deviation	SE of Mean	Min	Q1	Median	Q3	Max		2556.43	667.697	1.01929	0.26622		1281.46	1893.57	0.91977	1.35911
aSMA ANP (norm.)	34	1	0.28576	0.04901	0.65473	0.79938	0.97416	1.08397	2.05489		1770.99	93.674	0.70612	0.03735		1030.75	1911.53	0.73982	1.372
aSMA CNP (norm.)	71	0.28058	0.20671	0.02453	0.03735	0.14602	0.23944	0.32332	1.08278		3495.93	674.891	1.39388	0.26909		1679.49	2156.8	1.20545	1.54805
S100a4 ANP (norm.)	34	1	0.4755	0.08155	0.10022	0.73896	0.94087	1.23507	2.61866		2256.72	909.228	0.89979	0.36252		1673.03	2327.77	1.20082	1.67076
S100a4 CNP (norm.)	71	1.50992	0.76138	0.09036	0.18543	0.97	1.40963	1.89021	3.84031		2695.65	257.489	1.07479	0.10266		1719.2	1900.1	1.23396	1.3638
											2620.89	558.08	1.04499	0.22251		1179.73	4864.9	0.84675	3.49179
Shapiro-Wilk											3066.52	2402.02	1.22267	0.95772		1725.37	2023.95	1.23839	1.4527
	DF	Statistic	p-value	Decision at level(5%)							2581.34	399.419	1.02922	0.15925		1340.26	1214.64	0.96198	0.87181
aSMA ANP (norm.)	34	0.83107	0.000108657	Reject normality							2595.25	2369.16	1.03476	0.94462		2159.38	1967.36	1.5499	1.41207
aSMA CNP (norm.)	71	0.78245	7.06647e-09	Reject normality							2601.23	332.543	1.03715	0.13259		1025.96	1725.09	0.73638	1.23819
S100a4 ANP (norm.)	34	0.9326	0.03726	Reject normality							1642.11	639.975	0.65473	0.25517		1196.1	3492.35	0.8585	2.50664
S100a4 CNP (norm.)	71	0.96035	0.02459	Reject normality							2056.18	223.622	0.81983	0.08916		2550.24	1926.66	1.83044	1.38286
											2747.08	239.527	1.0953	0.0955		1420.71	2289.87	1.01972	1.64356
Mann-Whiteny-U test											2324.32	334.813	0.92674	0.13349		1112.4	2687.53	0.79843	1.92898
	U	Z	Exact Prob>|U|	Asymp. Prob>|U|							2001.64	444.869	0.79808	0.17738		1577.59	1577.64	1.13232	1.13235
aSMA ANP (norm.) vs. aSMA CNP (norm.)	2348	7.81024	7.64868e-21	5.77316e-15							1726.2	751.693	0.68826	0.29971		1354.07	2520.73	0.97189	1.80925
S100a4 ANP (norm.) vs. S100a4 CNP (norm.)	667	-3.69454	0.000164421	0.000220284							2348.51	499.134	0.93638	0.19901		2025.2	2444.35	1.45359	1.75444
											1966.56	651.48	0.7841	0.25975		1413.58	1751.04	1.0146	1.25681
											1859.3	741.709	0.74133	0.29573		1162.9	258.351	0.83468	0.18543
											2886.44	842.881	1.15086	0.33607		2179.53	2898.86	1.56436	2.08066
											2505.36	743.827	0.99892	0.29657		1842.65	1104.76	1.32257	0.79295
											2900.67	688.733	1.15654	0.27461		2085.01	1259.04	1.49652	0.90367
											1972.91	1021.87	0.78663	0.40743		1382.61	910.992	0.99237	0.65387
											1795.13	1393.67	0.71574	0.55568		1085.3	2109.52	0.77897	1.51411
											2005.98	512.681	0.79981	0.20441		1164.82	3426.72	0.83605	2.45953
											2709.19	494.089	1.08019	0.197		659.831	1598.2	0.47359	1.14711
											2020.08	1477.87	0.80543	0.58925		791.609	1103.83	0.56818	0.79228
											2029.27	366.222	0.8091	0.14602		1119.05	913.463	0.8032	0.65564
												738.584		0.29448			1380.43		0.99081
												608.585		0.24265			3137.42		2.25189
												1482.53		0.59111			1164.66		0.83593
												1228.99		0.49002			2597.69		1.8645
												1143.85		0.45607			4260.79		3.05819
												770.71		0.30729			2151.35		1.54413
												457.624		0.18246			1438.52		1.0325
												178.877		0.07132			490.274		0.35189
												410.582		0.16371			648.796		0.46567
												623.891		0.24875			273.599		0.19638
												174.311		0.0695			557.61		0.40023
												475.081		0.18942			371.056		0.26633
												354.287		0.14126			1747.91		1.25456
												324.646		0.12944			962.891		0.69112
												502.505		0.20036			2213.51		1.58875
												1193.28		0.47578			2633.52		1.89021
												264.526		0.10547			3393.75		2.43587
												365.775		0.14584			2923.27		2.09818
												260.357		0.10381			3634.37		2.60857
												446.401		0.17799			4155.06		2.9823
												431.082		0.17188			2275.98		1.63359
												394.367		0.15724			1344.59		0.96508
												366.285		0.14604			1239.74		0.88983
												600.519		0.23944			5350.47		3.84031
												772.885		0.30816			3765.43		2.70264
												810.918		0.32332			2334.27		1.67543
												472.834		0.18853			1861.47		1.33608
												671.965		0.26792			4223.32		3.03129
												2715.67		1.08278			1959.67		1.40656
												667.035		0.26596			1480.91		1.06292
												913.894		0.36438			2304.28		1.6539
												495.607		0.19761			2051.73		1.47263
												250.061		0.0997			2865.58		2.05677
												834.171		0.3326			1695.76		1.21714
												825.449		0.32912			1963.96		1.40963
												660.274		0.26326			1722.05		1.236
												460.126		0.18346			1126.48		0.80853

## Sheet: Figure 2f
Figure 2f
Statistics - Summary											Data
	PDGFRa ANP (norm.)	PDGFRa CNP (norm.)	p-value								PDGFRa expression (Mean gray values)		PDGFRa expression (normalised to mean of ANP)
n (cells)	53	44									ANP	CNP	ANP	CNP
Shapiro wilk test for normality	4.60928e-09	1.58919e-05									58.989	190.283	0.40795	1.31593
Mann-Whiteny-U test (two-tailed)	x	x	7.02758e-13								62.971	319.978	0.43548	2.21285
											68.424	376.566	0.4732	2.60419
Statistics - Details											50.736	426.47	0.35087	2.94931
Descriptive Statistics											144.507	279.711	0.99936	1.93438
	N Analysis	Mean	Standard Deviation	SE of Mean	Min	Q1	Median	Q3	Max		195.026	472.588	1.34873	3.26824
PDGFRa ANP (norm.)	53	0.91078	0.70931	0.09743	0.23537	0.48826	0.68818	1.013	3.84402		67.331	386.485	0.46564	2.67279
PDGFRa CNP (norm.)	44	2.23242	1.15867	0.17468	0.50129	1.49878	1.9094	2.65564	6.56922		82.353	219.594	0.56952	1.51863
											99.511	262.671	0.68818	1.81654
Shapiro-Wilk											77.346	189.352	0.5349	1.30949
	DF	Statistic	p-value	Decision at level(5%)							103.981	178.272	0.71909	1.23286
PDGFRa ANP (norm.)	53	0.70251	4.60928e-09	Reject normality							355.399	367.902	2.45781	2.54427
PDGFRa CNP (norm.)	44	0.83222	1.58919e-05	Reject normality							77.339	268.088	0.53485	1.854
											67.236	429.894	0.46498	2.97299
Mann-Whiteny-U test											60.846	863.276	0.42079	5.9701
	U	Z	Exact Prob>|U|	Asymp. Prob>|U|							107.948	367.928	0.74653	2.54445
PDGFRa ANP (norm.) vs. PDGFRa CNP (norm.)	256	-6.59046	7.02758e-13	4.38453e-11							94.621	358.031	0.65436	2.47601
											173.051	271.211	1.19676	1.87559
											187.107	221.826	1.29396	1.53407
											82.093	578.631	0.56772	4.0016
											148.453	412.264	1.02665	2.85107
											72.759	271	0.50317	1.87414
											107.559	451.817	0.74384	3.1246
											211.723	272.487	1.4642	1.88442
											453.099	215.766	3.13346	1.49216
											203.552	949.909	1.40769	6.56922
											249.316	241.911	1.72418	1.67297
											211.503	139.276	1.46268	0.96318
											120.088	172.582	0.83048	1.19351
											88.379	253.377	0.6112	1.75226
											379.534	410.041	2.62472	2.83569
											65.765	302.734	0.45481	2.0936
											100.383	260.733	0.69421	1.80313
											34.034	72.486	0.23537	0.50129
											121.967	298.797	0.84348	2.06637
											73.62	202.091	0.50913	1.39759
											68.445	358.139	0.47334	2.47676
											208.871	199.89	1.44447	1.38237
											118.69	320.053	0.82082	2.21337
											555.845	364.524	3.84402	2.52091
											118.64	469.22	0.82047	3.24495
											109.111	240.371	0.75457	1.66232
											103.96	196.544	0.71895	1.35923
											116.861	98.791	0.80817	0.6832
											51.296		0.35474
											91.429		0.63229
											67.257		0.46512
											53.124		0.36739
											87.86		0.60761
											105.641		0.73057
											91.956		0.63593
											86.304		0.59685
											86.182		0.596

## Sheet: Figure 3
Figure 3
The raw scRNA-seq data of cultured primary aortic VSMCs, generated in this study, have been deposited in the Gene Expression Omnibus (GEO) database under accession code GSE282944. The processed version of this data are available in the PlaqView portal (https://www.plaqview.com/) under the accession code Lehners_2024.

## Sheet: Figure 4b
Figure 4b
Statistics - Summary								Data
	d4	d5	d6	d7	p-value	p adj.-value (Bonferroni)		Day	Coverslip	Region	X-gal+ cells	Total cells	X-gal+ cells [%]
n (regions)	10	10	10	10				d4	CS1	R1	0	33	0
Shapiro wilk test for normality	-	-	0.09731	0.802						R2	0	35	0
ANOVA	x	x	x	x	4.38638e-06	-				R3	0	52	0
Post hoc: Bonferroni	x			x	-	1.77691e-05				R4	0	51	0
		x		x	-	1.77691e-05				R5	0	88	0
			x	x	-	0.00414			CS2	R1	0	25	0
										R2	0	31	0
Statistics - Details										R3	0	54	0
Descriptive Statistics										R4	0	36	0
	N Analysis	Mean	Standard Deviation	SE of Mean						R5	0	50	0
d4	10	0	0	0				d5	CS1	R1	0	112	0
d5	10	0	0	0						R2	0	54	0
d6	10	0.93694	1.0203	0.32265						R3	0	53	0
d7	10	2.85258	2.06943	0.65441						R4	0	56	0
										R5	0	61	0
Shapiro-Wilk									CS2	R1	0	49	0
	DF	Statistic	p-value	Decision at level(5%)						R2	0	79	0
d4	10	--	--	--						R3	0	62	0
d5	10	--	--	--						R4	0	21	0
d6	10	0.869	0.09731	Can't reject normality						R5	0	54	0
d7	10	0.96143	0.802	Can't reject normality				d6	CS1	R1	0	56	0
										R2	0	90	0
ANOVA										R3	0	129	0
	DF	Sum of Squares	Mean Square	F Value	Prob>F					R4	1	116	0.00862069
Model	3	54.2497	18.0832	13.5874	4.38638e-06					R5	0	173	0
Error	36	47.9119	1.33089						CS2	R1	4	142	0.028169
Total	39	102.162								R2	6	264	0.0227273
										R3	1	80	0.0125
Bonferroni Test										R4	2	131	0.0152672
	MeanDiff	SEM	t Value	Prob	LCL	UCL				R5	1	156	0.00641026
d5 vs. d4	0	0.51592	0	1	-1.44044	1.44044		d7	CS1	R1	7	109	0.0642202
d6 vs. d4	0.93694	0.51592	1.81605	0.46619	-0.5035	2.37739				R2	1	74	0.0135135
d6 vs. d5	0.93694	0.51592	1.81605	0.46619	-0.5035	2.37739				R3	7	150	0.0466667
d7 vs. d4	2.85258	0.51592	5.52908	1.77691e-05	1.41214	4.29303				R4	2	156	0.0128205
d7 vs. d5	2.85258	0.51592	5.52908	1.77691e-05	1.41214	4.29303				R5	5	181	0.0276243
d7 vs. d6	1.91564	0.51592	3.71303	0.00414	0.4752	3.35609			CS2	R1	6	189	0.031746
										R2	6	164	0.0365854
										R3	0	138	0
										R4	1	196	0.00510204
										R5	7	149	0.0469799

## Sheet: Figure 4c
Figure 4c
Statistics - Summary								Data
	0.1 % FCS	10 % FCS	20 % FCS	p-value	p adj.-value (Bonferroni)			cGMP Preferences "0.1 % FCS"
n (cells)	167	96	121					Measurement	ANP~CNP	ANP	CNP	na
Pearson's chi-squared test	x	x		0.00614	0.01842			1	4	30	29	0
	x		x	5.24588e-10	1.57376e-09			2	10	21	16	3
		x	x	0.00892	0.02676			3	7	32	18	2
								SUM	21	83	63	5
Statistics - Details								PERCENTAGE (without "na")	0.125749	0.497006	0.377246	-
Contingency Table - 0.1 % FCS / 10 % FCS
			Preference					cGMP Preferences "10 % FCS"
			ANP~CNP	ANP	CNP	Total		Measurement	ANP~CNP	ANP	CNP	na
Serumconcentration	0.001	Count	21	83	63	167		2	6	6	37	2
		Expected Count	21.5893	71.1179	74.2928	167		3	7	23	17	0
		Row%	12.5748	49.7006	37.7246	100
		Col%	61.7647	74.1071	53.8462	63.4981		SUM	13	29	54	2
		Total%	7.98479	31.5589	23.9544	63.4981		PERCENTAGE (without "na")	0.135417	0.302083	0.5625	-
		Residual	-0.58935	11.8821	-11.2928
		Std.Residual	-0.12684	1.40898	-1.31017			cGMP Preferences "20 % FCS"
		Adj.Residual	-0.22499	3.07777	-2.91052			Measurement	ANP~CNP	ANP	CNP	na
	0.1	Count	13	29	54	96		2	4	10	55	1
		Expected Count	12.4107	40.8821	42.7072	96		3	15	6	31	1
		Row%	13.5417	30.2083	56.25	100
		Col%	38.2353	25.8929	46.1538	36.5019		SUM	19	16	86	2
		Total%	4.94297	11.0266	20.5323	36.5019		PERCENTAGE (without "na")	0.157025	0.132231	0.710744	-
		Residual	0.58935	-11.8821	11.2928
		Std.Residual	0.16729	-1.85835	1.72803
		Adj.Residual	0.22499	-3.07777	2.91052
	Total	Count	34	112	117	263
		Expected Count	34	112	117	263
		Row%	12.9278	42.5855	44.4867	100
		Col%	100	100	100	100
		Total%	12.9278	42.5855	44.4867	100
Contingency Table - 0.1 % FCS / 20 % FCS
			Preference
			ANP~CNP	ANP	CNP	Total
Serumconcentration	0.001	Count	21	83	63	167
		Expected Count	23.1944	57.4062	86.3993	167
		Row%	12.5748	49.7006	37.7246	100
		Col%	52.5	83.8384	42.2819	57.9861
		Total%	7.29167	28.8194	21.875	57.9861
		Residual	-2.19444	25.5938	-23.3993
		Std.Residual	-0.45565	3.37796	-2.51737
		Adj.Residual	-0.75754	6.43314	-5.59037
	0.2	Count	19	16	86	121
		Expected Count	16.8056	41.5938	62.6007	121
		Row%	15.7025	13.2231	71.0744	100
		Col%	47.5	16.1616	57.7181	42.0139
		Total%	6.59722	5.55556	29.8611	42.0139
		Residual	2.19444	-25.5938	23.3993
		Std.Residual	0.5353	-3.96844	2.95742
		Adj.Residual	0.75754	-6.43314	5.59037
	Total	Count	40	99	149	288
		Expected Count	40	99	149	288
		Row%	13.8889	34.375	51.7361	100
		Col%	100	100	100	100
		Total%	13.8889	34.375	51.7361	100
Contingency Table - 10 % FCS / 20 % FCS
			Preference
			ANP~CNP	ANP	CNP	Total
Serumconcentration	0.1	Count	13	29	54	96
		Expected Count	14.1567	19.9078	61.9355	96
		Row%	13.5417	30.2083	56.25	100
		Col%	40.625	64.4444	38.5714	44.2396
		Total%	5.99078	13.3641	24.8848	44.2396
		Residual	-1.15668	9.09217	-7.93548
		Std.Residual	-0.30742	2.03777	-1.00833
		Adj.Residual	-0.44588	3.0652	-2.26686
	0.2	Count	19	16	86	121
		Expected Count	17.8433	25.0922	78.0645	121
		Row%	15.7025	13.2231	71.0744	100
		Col%	59.375	35.5556	61.4286	55.7604
		Total%	8.75576	7.37327	39.6313	55.7604
		Residual	1.15668	-9.09217	7.93548
		Std.Residual	0.27383	-1.81509	0.89815
		Adj.Residual	0.44588	-3.0652	2.26686
	Total	Count	32	45	140	217
		Expected Count	32	45	140	217
		Row%	14.7465	20.7373	64.5161	100
		Col%	100	100	100	100
		Total%	14.7465	20.7373	64.5161	100
Pearson's chi-squared test
		ChiSquare	DF	Prob > ChiSq
0.1 % FCS vs. 10 % FCS	Pearson Chi-Square	10.1854	2	0.00614
	Likelihood Ratio	10.3378	2	0.00569
0.1 % FCS vs. 20 % FCS	Pearson Chi-Square	42.7368	2	5.24588e-10
	Likelihood Ratio	45.9456	2	1.05447e-10
10 % FCS vs. 20 % FCS	Pearson Chi-Square	9.43995	2	0.00892
	Likelihood Ratio	9.43406	2	0.00894

[truncated: 28 more sheets: Figure 4d, Figure 4e, Figure 5b, Figure 5c, Figure 5d, Figure 6a, Figure 6c, Figure 6e, Figure 6f, Figure 6h, Figure 7a, Figure 7c, Figure 7e, Figure 7g, Suppl. Figure 1a, Suppl. Figure 1b, Suppl. Figure 3a, Suppl. Figure 3b, Suppl. Figure 3c, Suppl. Figure 4b …]
